# Supplementary material for: Access to health insurance coverage among sub-Saharan African migrants living in France: Results of the ANRS-PARCOURS study
Source: PLoS One. 2018 Feb 15;13(2):e0192916. doi: 10.1371/journal.pone.0192916 (PMC5814022; doi:10.1371/journal.pone.0192916)
Supplement: S1 Table — (XLSX) [file pone.0192916.s003.xlsx]

## Sheet: Sheet1
ID	PSU	STRATE	GRP	SEXE	REGCL3	POIDS_F	sejour	SEJOUR	RESID_ARRIV4CL	RESID_5cl	TS_4cl	GROSSESSE	HOSPI	DIAG_VHB	DIAG_VIH	ANNEE	PERIODE_COUV_MAL	PERIODE_TEMP2	YEAR_Cl	CLAGE	NIV_ET_ARRIV2	REG2	RAISON_ARRIV3	TYPE_RESS_TEMPS	ACTI_MAFE_TEMPS2	TYPE_COUVMA_3ter	_st	_d	_t	_t0
00102AB53	11	5	VIH	homme	Afrique de l'Ouest	20.0299	13	12	famille et entourage	hÈbergÈ famille et entourage	TS court	0	0	0	0	0	Yes	00'	1	25-30	2r	West Africa	Menace	acti propre	actif	CMU	1	1	1	0
00102CD29	11	5	VIH	femme	Afrique de l'Ouest	6.67665	14	13	famille et entourage	hÈbergÈ famille et entourage	TS court	0	0	0	1	0	Yes	<00	1	>=30	0-1r	West Africa	Menace	acti propre	actif	CMU	1	1	1	0
00102EF05	11	5	VIH	homme	Afrique Centrale	20.0299	13	12	famille et entourage	hÈbergÈ famille et entourage	Pas de TS	1	0	0	0	0	No	00'	1	>=30	sup	Others	Tenter	acti part/fam	inact/chom	SS	1	0	1	0
00102EF05	11	5	VIH	homme	Afrique Centrale	20.0299	13	12	famille et entourage	hÈbergÈ famille et entourage	Pas de TS	0	0	0	0	1	No	00'	2	>=30	sup	Others	Tenter	acti part/fam	inact/chom	SS	1	0	2	1
00102EF05	11	5	VIH	homme	Afrique Centrale	20.0299	13	12	famille et entourage	logement personnel	Pas de TS	0	0	0	0	2	Yes	00'	3-4	>=30	sup	Others	Tenter	acti part/fam	inact/chom	SS	1	1	3	2
00102GH59	11	5	VIH	femme	Afrique de l'Ouest	6.67665	4	3	instabilitÈ rÈsidentielle	instabilitÈ rÈsidentielle	TS court	0	0	0	1	0	Yes	00'	1	>=30	2r	West Africa	Menace	alloc	inact/chom	AME	1	1	1	0
00102IJ35	11	5	VIH	femme	Afrique Centrale	13.3533	4	3	famille et entourage	hÈbergÈ famille et entourage	TS court	0	0	0	0	0	Yes	00'	1	<25	0-1r	Others	Fam-Etu	acti propre	actif	AME	1	1	1	0
00102OP41	11	5	VIH	homme	Afrique de l'Ouest	20.0299	2	1	instabilitÈ rÈsidentielle	instabilitÈ rÈsidentielle	Pas de TS	1	0	0	1	0	No	00'	1	>=30	2r	West Africa	Menace	aucune	inact/chom	SS	1	0	1	0
00102OP41	11	5	VIH	homme	Afrique de l'Ouest	20.0299	2	1	instabilitÈ rÈsidentielle	instabilitÈ rÈsidentielle	Pas de TS	0	0	0	1	1	No	00'	2	>=30	2r	West Africa	Menace	alloc	inact/chom	SS	1	0	2	1
00102QR17	11	5	VIH	femme	Afrique Centrale	6.67665	8	7	famille et entourage	hÈbergÈ famille et entourage	Pas de TS	0	0	0	1	0	Yes	00'	1	>=30	2r	Others	Tenter	acti propre	actif	CMU	1	1	1	0
00102ST71	11	5	VIH	femme	Afrique Centrale	6.67665	25	24	famille et entourage	hÈbergÈ famille et entourage	TS court	0	0	0	0	0	Yes	<00	1	<25	2r	Others	Fam-Etu	acti part/fam	inact/chom	SS	1	1	1	0
00103BC28	11	5	VIH	homme	Afrique de l'Ouest	6.67665	23	22	logement personnel	logement personnel	Pas de TS	0	0	0	0	0	Yes	<00	1	>=30	sup	West Africa	Tenter	acti propre	actif	SS	1	1	1	0
00103CD03	11	5	VIH	femme	Afrique Centrale	20.0299	2	1	famille et entourage	hÈbergÈ famille et entourage	TS court	0	0	0	0	0	No	00'	1	>=30	sup	Others	Menace	acti part/fam	inact/chom	CMU	1	0	1	0
00103CD03	11	5	VIH	femme	Afrique Centrale	20.0299	2	1	famille et entourage	hÈbergÈ famille et entourage	TS court	0	1	0	1	1	Yes	00'	2	>=30	sup	Others	Menace	acti part/fam	inact/chom	CMU	1	1	2	1
00103CD29	11	5	VIH	homme	Afrique Centrale	6.67665	19	18	instabilitÈ rÈsidentielle	instabilitÈ rÈsidentielle	Pas de TS	1	1	1	1	0	Yes	<00	1	25-30	2r	Others	Tenter	acti propre	inact/chom	SS	1	1	1	0
00103DE04	11	5	VIH	femme	Afrique de l'Ouest	6.67665	21	20	logement personnel	logement personnel	Pas de TS	0	0	0	0	0	No	<00	1	25-30	2r	West Africa	Tenter	acti propre	actif	SS	1	0	1	0
00103DE04	11	5	VIH	femme	Afrique de l'Ouest	6.67665	21	20	logement personnel	logement personnel	Pas de TS	0	0	0	0	1	No	<00	2	25-30	2r	West Africa	Tenter	acti propre	actif	SS	1	0	2	1
00103DE04	11	5	VIH	femme	Afrique de l'Ouest	6.67665	21	20	logement personnel	logement personnel	Pas de TS	0	0	0	0	2	No	<00	3-4	25-30	2r	West Africa	Tenter	acti propre	actif	SS	1	0	3	2
00103DE04	11	5	VIH	femme	Afrique de l'Ouest	6.67665	21	20	logement personnel	logement personnel	Pas de TS	0	0	0	1	3	No	<00	3-4	25-30	2r	West Africa	Tenter	acti propre	actif	SS	1	0	4	3
00103DE04	11	5	VIH	femme	Afrique de l'Ouest	6.67665	21	20	logement personnel	logement personnel	Pas de TS	1	0	0	1	4	No	<00	>5	25-30	2r	West Africa	Tenter	acti propre	actif	SS	1	0	5	4
00103DE04	11	5	VIH	femme	Afrique de l'Ouest	6.67665	21	20	logement personnel	logement personnel	TS court	0	0	0	1	5	Yes	<00	>5	25-30	2r	West Africa	Tenter	acti propre	actif	SS	1	1	6	5
00103DE56	11	5	VIH	femme	Afrique Centrale	6.67665	22	21	logement personnel	logement personnel	Pas de TS	0	0	0	0	0	Yes	<00	1	<25	2r	Others	Fam-Etu	acti part/fam	inact/chom	SS	1	1	1	0
00103EF05	11	5	VIH	femme	Afrique de l'Ouest	7.78942	2	1	instabilitÈ rÈsidentielle	instabilitÈ rÈsidentielle	Pas de TS	0	0	0	1	0	Yes	00'	1	>=30	2r	West Africa	Fam-Etu	acti part/fam	inact/chom	AME	1	1	1	0
00103EF57	11	5	VIH	femme	Afrique de l'Ouest	6.67665	3	2	famille et entourage	hÈbergÈ famille et entourage	Pas de TS	0	0	0	0	0	No	00'	1	<25	2r	West Africa	Tenter	acti part/fam	inact/chom	AME	1	0	1	0
00103EF57	11	5	VIH	femme	Afrique de l'Ouest	6.67665	3	2	famille et entourage	hÈbergÈ famille et entourage	Pas de TS	0	0	0	1	1	Yes	00'	2	<25	2r	West Africa	Tenter	acti part/fam	inact/chom	AME	1	1	2	1
00103FG58	11	5	VIH	homme	Afrique Centrale	7.78942	13	12	famille et entourage	hÈbergÈ famille et entourage	Pas de TS	0	0	0	0	0	No	00'	1	25-30	2r	Others	Fam-Etu	acti part/fam	inact/chom	SS	1	0	1	0
00103FG58	11	5	VIH	homme	Afrique Centrale	7.78942	13	12	famille et entourage	hÈbergÈ famille et entourage	TS court	0	0	0	0	1	Yes	00'	2	25-30	2r	Others	Fam-Etu	acti part/fam	inact/chom	SS	1	1	2	1
00103GH33	11	5	VIH	femme	Afrique Centrale	6.67665	13	12	logement personnel	logement personnel	TS court	0	0	0	0	0	Yes	00'	1	>=30	sup	Others	Fam-Etu	acti propre	actif	SS	1	1	1	0
00103HI34	11	5	VIH	homme	Afrique de l'Ouest	6.67665	4	3	famille et entourage	hÈbergÈ famille et entourage	Pas de TS	0	0	0	0	0	No	00'	1	>=30	2r	West Africa	Tenter	acti propre	actif	AME	1	0	1	0
00103HI34	11	5	VIH	homme	Afrique de l'Ouest	6.67665	4	3	famille et entourage	hÈbergÈ famille et entourage	Pas de TS	0	0	0	0	1	No	00'	2	>=30	2r	West Africa	Tenter	acti propre	actif	AME	1	0	2	1
00103HI34	11	5	VIH	homme	Afrique de l'Ouest	6.67665	4	3	famille et entourage	hÈbergÈ famille et entourage	Pas de TS	0	0	0	0	2	No	00'	3-4	>=30	2r	West Africa	Tenter	acti propre	actif	AME	1	0	3	2
00103HI34	11	5	VIH	homme	Afrique de l'Ouest	6.67665	4	3	famille et entourage	hÈbergÈ famille et entourage	Pas de TS	0	0	0	1	3	Yes	00'	3-4	>=30	2r	West Africa	Tenter	aucune	inact/chom	AME	1	1	4	3
00103IJ35	11	5	VIH	homme	Afrique Centrale	6.67665	4	3	famille et entourage	hÈbergÈ famille et entourage	Pas de TS	0	0	0	1	0	Yes	00'	1	>=30	sup	Others	Tenter	alloc	inact/chom	SS	1	1	1	0
00103JK10	11	5	VIH	femme	Afrique de l'Ouest	6.67665	22	21	logement personnel	logement personnel	TS court	0	0	0	0	0	Yes	<00	1	<25	0-1r	West Africa	Fam-Etu	acti part/fam	inact/chom	SS	1	1	1	0
00103KL11	11	5	VIH	femme	Afrique Centrale	7.78942	21	20	logement personnel	logement personnel	Pas de TS	0	0	0	0	0	Yes	<00	1	25-30	2r	Others	Fam-Etu	acti propre	inact/chom	SS	1	1	1	0
00103KL63	11	5	VIH	homme	Afrique de l'Ouest	11.1277	19	18	famille et entourage	hÈbergÈ famille et entourage	Pas de TS	1	0	0	0	0	No	<00	1	25-30	2r	West Africa	Tenter	aucune	actif	SS	1	0	1	0
00103KL63	11	5	VIH	homme	Afrique de l'Ouest	11.1277	19	18	famille et entourage	logement personnel	Pas de TS	0	0	0	0	1	No	<00	2	25-30	2r	West Africa	Tenter	aucune	actif	SS	1	0	2	1
00103KL63	11	5	VIH	homme	Afrique de l'Ouest	11.1277	19	18	famille et entourage	logement personnel	Pas de TS	0	0	0	0	2	No	<00	3-4	25-30	2r	West Africa	Tenter	aucune	actif	SS	1	0	3	2
00103KL63	11	5	VIH	homme	Afrique de l'Ouest	11.1277	19	18	famille et entourage	logement personnel	Pas de TS	0	0	0	1	3	No	<00	3-4	25-30	2r	West Africa	Tenter	aucune	actif	SS	1	0	4	3
00103KL63	11	5	VIH	homme	Afrique de l'Ouest	11.1277	19	18	famille et entourage	logement personnel	TS court	1	0	0	1	4	Yes	<00	>5	25-30	2r	West Africa	Tenter	aucune	actif	SS	1	1	5	4
00103LM38	11	5	VIH	homme	Afrique de l'Ouest	20.0299	28	27	structure collective/foyer	foyer	Pas de TS	0	0	0	0	0	No	<00	1	<25	2r	West Africa	Tenter	acti part/fam	inact/chom	SS	1	0	1	0
00103LM38	11	5	VIH	homme	Afrique de l'Ouest	20.0299	28	27	structure collective/foyer	foyer	Pas de TS	0	0	0	0	1	No	<00	2	<25	2r	West Africa	Tenter	acti propre	actif	SS	1	0	2	1
00103LM38	11	5	VIH	homme	Afrique de l'Ouest	20.0299	28	27	structure collective/foyer	hÈbergÈ famille et entourage	Pas de TS	1	0	0	0	2	No	<00	3-4	<25	2r	West Africa	Tenter	acti propre	actif	SS	1	0	3	2
00103LM38	11	5	VIH	homme	Afrique de l'Ouest	20.0299	28	27	structure collective/foyer	hÈbergÈ famille et entourage	Pas de TS	0	0	0	0	3	No	<00	3-4	<25	2r	West Africa	Tenter	acti propre	actif	SS	1	0	4	3
00103LM38	11	5	VIH	homme	Afrique de l'Ouest	20.0299	28	27	structure collective/foyer	hÈbergÈ famille et entourage	Pas de TS	0	0	0	0	4	No	<00	>5	<25	2r	West Africa	Tenter	acti propre	actif	SS	1	0	5	4
00103LM38	11	5	VIH	homme	Afrique de l'Ouest	20.0299	28	27	structure collective/foyer	hÈbergÈ famille et entourage	Pas de TS	0	0	0	0	5	No	<00	>5	<25	2r	West Africa	Tenter	acti propre	actif	SS	1	0	6	5
00103LM38	11	5	VIH	homme	Afrique de l'Ouest	20.0299	28	27	structure collective/foyer	logement personnel	Pas de TS	0	0	0	0	6	No	<00	>5	<25	2r	West Africa	Tenter	acti propre	actif	SS	1	0	7	6
00103LM38	11	5	VIH	homme	Afrique de l'Ouest	20.0299	28	27	structure collective/foyer	logement personnel	Pas de TS	0	0	0	0	7	No	<00	>5	<25	2r	West Africa	Tenter	acti propre	actif	SS	1	0	8	7
00103LM38	11	5	VIH	homme	Afrique de l'Ouest	20.0299	28	27	structure collective/foyer	logement personnel	Pas de TS	0	0	0	0	8	No	<00	>5	<25	2r	West Africa	Tenter	acti propre	actif	SS	1	0	9	8
00103LM38	11	5	VIH	homme	Afrique de l'Ouest	20.0299	28	27	structure collective/foyer	logement personnel	Pas de TS	0	0	0	0	9	No	<00	>5	<25	2r	West Africa	Tenter	acti propre	actif	SS	1	0	10	9
00103LM38	11	5	VIH	homme	Afrique de l'Ouest	20.0299	28	27	structure collective/foyer	logement personnel	Pas de TS	0	0	0	0	10	No	<00	>5	<25	2r	West Africa	Tenter	acti propre	actif	SS	1	0	11	10
00103LM38	11	5	VIH	homme	Afrique de l'Ouest	20.0299	28	27	structure collective/foyer	logement personnel	Pas de TS	0	0	0	0	11	No	<00	>5	<25	2r	West Africa	Tenter	acti propre	actif	SS	1	0	12	11
00103LM38	11	5	VIH	homme	Afrique de l'Ouest	20.0299	28	27	structure collective/foyer	logement personnel	Pas de TS	1	0	0	0	12	No	<00	>5	<25	2r	West Africa	Tenter	acti propre	actif	SS	1	0	13	12
00103LM38	11	5	VIH	homme	Afrique de l'Ouest	20.0299	28	27	structure collective/foyer	logement personnel	Pas de TS	0	0	0	0	13	No	<00	>5	<25	2r	West Africa	Tenter	acti propre	actif	SS	1	0	14	13
00103LM38	11	5	VIH	homme	Afrique de l'Ouest	20.0299	28	27	structure collective/foyer	logement personnel	Pas de TS	0	0	0	0	14	No	<00	>5	<25	2r	West Africa	Tenter	acti propre	actif	SS	1	0	15	14
00103LM38	11	5	VIH	homme	Afrique de l'Ouest	20.0299	28	27	structure collective/foyer	logement personnel	Pas de TS	0	0	0	0	15	No	<00	>5	<25	2r	West Africa	Tenter	acti propre	actif	SS	1	0	16	15
00103LM38	11	5	VIH	homme	Afrique de l'Ouest	20.0299	28	27	structure collective/foyer	logement personnel	TS court	0	0	1	1	16	Yes	<00	>5	<25	2r	West Africa	Tenter	acti propre	actif	SS	1	1	17	16
00103LM64	11	5	VIH	femme	Afrique Centrale	7.78942	3	2	famille et entourage	hÈbergÈ famille et entourage	Pas de TS	0	0	0	1	0	Yes	00'	1	>=30	0-1r	Others	Tenter	acti propre	actif	AME	1	1	1	0
00103MN39	11	5	VIH	homme	Afrique Centrale	6.67665	4	3	logement personnel	logement personnel	Pas de TS	0	0	0	0	0	No	00'	1	25-30	sup	Others	Fam-Etu	acti part/fam	etudt	CMU	1	0	1	0
00103MN39	11	5	VIH	homme	Afrique Centrale	6.67665	4	3	logement personnel	logement personnel	TS court	0	0	0	0	1	Yes	00'	2	25-30	sup	Others	Fam-Etu	acti part/fam	etudt	CMU	1	1	2	1
00103OP15	11	5	VIH	homme	Afrique de l'Ouest	20.0299	33	32	structure collective/foyer	foyer	TS court	0	0	0	0	2	Yes	<00	3-4	<25	2r	West Africa	Tenter	acti propre	actif	SS	1	1	3	0
00103PQ16	11	5	VIH	femme	Afrique de l'Ouest	6.67665	16	15	famille et entourage	hÈbergÈ famille et entourage	Pas de TS	0	0	0	0	0	No	<00	1	<25	2r	West Africa	Fam-Etu	acti part/fam	actif	SS	1	0	1	0
00103PQ16	11	5	VIH	femme	Afrique de l'Ouest	6.67665	16	15	famille et entourage	logement personnel	Pas de TS	0	0	0	1	1	Yes	<00	2	<25	2r	West Africa	Fam-Etu	acti part/fam	actif	SS	1	1	2	1
00103PQ68	11	5	VIH	homme	Afrique de l'Ouest	13.3533	9	8	logement personnel	logement personnel	TS court	0	0	0	0	0	Yes	00'	1	<25	2r	West Africa	Fam-Etu	acti propre	inact/chom	SS	1	1	1	0
00103QR69	11	5	VIH	femme	Afrique de l'Ouest	11.1277	22	21	famille et entourage	hÈbergÈ famille et entourage	Pas de TS	0	0	0	0	0	No	<00	1	>=30	2r	West Africa	Fam-Etu	acti propre	actif	CMU	1	0	1	0
00103QR69	11	5	VIH	femme	Afrique de l'Ouest	11.1277	22	21	famille et entourage	hÈbergÈ famille et entourage	Pas de TS	0	0	0	0	1	No	<00	2	>=30	2r	West Africa	Fam-Etu	acti propre	actif	CMU	1	0	2	1
00103QR69	11	5	VIH	femme	Afrique de l'Ouest	11.1277	22	21	famille et entourage	instabilitÈ rÈsidentielle	Pas de TS	0	0	0	0	2	No	<00	3-4	>=30	2r	West Africa	Fam-Etu	acti propre	actif	CMU	1	0	3	2
00103QR69	11	5	VIH	femme	Afrique de l'Ouest	11.1277	22	21	famille et entourage	hÈbergÈ famille et entourage	Pas de TS	1	0	0	0	3	No	<00	3-4	>=30	2r	West Africa	Fam-Etu	acti propre	actif	CMU	1	0	4	3
00103QR69	11	5	VIH	femme	Afrique de l'Ouest	11.1277	22	21	famille et entourage	logement personnel	Pas de TS	0	0	0	0	4	No	<00	>5	>=30	2r	West Africa	Fam-Etu	acti propre	actif	CMU	1	0	5	4
00103QR69	11	5	VIH	femme	Afrique de l'Ouest	11.1277	22	21	famille et entourage	logement personnel	Pas de TS	0	0	0	0	5	No	<00	>5	>=30	2r	West Africa	Fam-Etu	acti propre	actif	CMU	1	0	6	5
00103QR69	11	5	VIH	femme	Afrique de l'Ouest	11.1277	22	21	famille et entourage	logement personnel	TS court	0	0	0	1	6	Yes	<00	>5	>=30	2r	West Africa	Fam-Etu	acti propre	actif	CMU	1	1	7	6
00103RS70	11	5	VIH	femme	Afrique de l'Ouest	7.78942	2	1	instabilitÈ rÈsidentielle	instabilitÈ rÈsidentielle	TS court	0	0	0	1	0	Yes	00'	1	>=30	0-1r	West Africa	Med	acti propre	inact/chom	CMU	1	1	1	0
00103TU46	11	5	VIH	homme	Afrique Centrale	13.3533	17	16	logement personnel	logement personnel	TS court	0	0	0	0	0	Yes	<00	1	<25	2r	Others	Tenter	acti propre	actif	SS	1	1	1	0
00103VW22	11	5	VIH	femme	Afrique de l'Ouest	13.3533	18	17	logement personnel	logement personnel	TS court	1	0	0	1	0	No	<00	1	25-30	0-1r	West Africa	Fam-Etu	acti part/fam	inact/chom	SS	1	0	1	0
00103VW22	11	5	VIH	femme	Afrique de l'Ouest	13.3533	18	17	logement personnel	logement personnel	TS long	0	0	0	1	1	No	<00	2	25-30	0-1r	West Africa	Fam-Etu	acti part/fam	inact/chom	SS	1	0	2	1
00103VW22	11	5	VIH	femme	Afrique de l'Ouest	13.3533	18	17	logement personnel	logement personnel	TS long	0	0	0	1	2	No	<00	3-4	25-30	0-1r	West Africa	Fam-Etu	acti part/fam	inact/chom	SS	1	0	3	2
00103VW22	11	5	VIH	femme	Afrique de l'Ouest	13.3533	18	17	logement personnel	logement personnel	TS long	0	0	0	1	3	No	<00	3-4	25-30	0-1r	West Africa	Fam-Etu	acti part/fam	inact/chom	SS	1	0	4	3
00103VW22	11	5	VIH	femme	Afrique de l'Ouest	13.3533	18	17	logement personnel	logement personnel	TS long	0	0	0	1	4	No	<00	>5	25-30	0-1r	West Africa	Fam-Etu	acti part/fam	inact/chom	SS	1	0	5	4
00103VW22	11	5	VIH	femme	Afrique de l'Ouest	13.3533	18	17	logement personnel	logement personnel	TS long	0	0	0	1	5	No	<00	>5	25-30	0-1r	West Africa	Fam-Etu	acti part/fam	inact/chom	SS	1	0	6	5
00103VW22	11	5	VIH	femme	Afrique de l'Ouest	13.3533	18	17	logement personnel	logement personnel	TS long	0	0	0	1	6	No	<00	>5	25-30	0-1r	West Africa	Fam-Etu	acti part/fam	inact/chom	SS	1	0	7	6
00103VW22	11	5	VIH	femme	Afrique de l'Ouest	13.3533	18	17	logement personnel	logement personnel	TS long	0	0	0	1	7	No	<00	>5	25-30	0-1r	West Africa	Fam-Etu	acti part/fam	inact/chom	SS	1	0	8	7
00103VW22	11	5	VIH	femme	Afrique de l'Ouest	13.3533	18	17	logement personnel	logement personnel	TS long	0	0	0	1	8	No	<00	>5	25-30	0-1r	West Africa	Fam-Etu	acti part/fam	inact/chom	SS	1	0	9	8
00103VW22	11	5	VIH	femme	Afrique de l'Ouest	13.3533	18	17	logement personnel	logement personnel	TS long	0	1	0	1	9	No	<00	>5	25-30	0-1r	West Africa	Fam-Etu	acti part/fam	inact/chom	SS	1	0	10	9
00103VW22	11	5	VIH	femme	Afrique de l'Ouest	13.3533	18	17	logement personnel	logement personnel	TS long	0	0	0	1	10	No	<00	>5	25-30	0-1r	West Africa	Fam-Etu	acti part/fam	inact/chom	SS	1	0	11	10
00103VW22	11	5	VIH	femme	Afrique de l'Ouest	13.3533	18	17	logement personnel	logement personnel	TS long	0	0	0	1	11	No	<00	>5	25-30	0-1r	West Africa	Fam-Etu	acti part/fam	inact/chom	SS	1	0	12	11
00103VW22	11	5	VIH	femme	Afrique de l'Ouest	13.3533	18	17	logement personnel	logement personnel	TS long	0	0	0	1	12	No	<00	>5	25-30	0-1r	West Africa	Fam-Etu	acti part/fam	inact/chom	SS	1	0	13	12
00103VW22	11	5	VIH	femme	Afrique de l'Ouest	13.3533	18	17	logement personnel	logement personnel	TS long	0	0	0	1	13	No	<00	>5	25-30	0-1r	West Africa	Fam-Etu	acti part/fam	inact/chom	SS	1	0	14	13
00103VW22	11	5	VIH	femme	Afrique de l'Ouest	13.3533	18	17	logement personnel	logement personnel	TS long	0	0	0	1	14	No	<00	>5	25-30	0-1r	West Africa	Fam-Etu	acti part/fam	inact/chom	SS	1	0	15	14
00103VW22	11	5	VIH	femme	Afrique de l'Ouest	13.3533	18	17	logement personnel	logement personnel	TS long	0	0	0	1	15	No	<00	>5	25-30	0-1r	West Africa	Fam-Etu	acti part/fam	inact/chom	SS	1	0	16	15
00103VW22	11	5	VIH	femme	Afrique de l'Ouest	13.3533	18	17	logement personnel	logement personnel	TS long	0	0	0	1	16	No	<00	>5	25-30	0-1r	West Africa	Fam-Etu	acti part/fam	inact/chom	SS	1	0	17	16
00103VW22	11	5	VIH	femme	Afrique de l'Ouest	13.3533	18	17	logement personnel	logement personnel	TS long	0	0	0	1	17	No	<00	>5	25-30	0-1r	West Africa	Fam-Etu	acti part/fam	inact/chom	SS	1	0	18	17
00103VW74	11	5	VIH	femme	Afrique de l'Ouest	13.3533	8	7	famille et entourage	hÈbergÈ famille et entourage	Pas de TS	0	0	0	1	0	Yes	00'	1	>=30	2r	West Africa	Tenter	acti propre	actif	CMU	1	1	1	0
00103WX75	11	5	VIH	homme	Afrique de l'Ouest	11.1277	3	2	famille et entourage	hÈbergÈ famille et entourage	Pas de TS	0	0	0	1	0	No	00'	1	<25	0-1r	West Africa	Tenter	acti propre	actif	CMU	1	0	1	0
00103WX75	11	5	VIH	homme	Afrique de l'Ouest	11.1277	3	2	famille et entourage	hÈbergÈ famille et entourage	Pas de TS	0	1	0	1	1	Yes	00'	2	<25	0-1r	West Africa	Tenter	acti propre	actif	CMU	1	1	2	1
00103XY50	11	5	VIH	femme	Afrique Centrale	6.67665	6	5	famille et entourage	hÈbergÈ famille et entourage	TS court	0	0	0	1	0	No	00'	1	>=30	2r	Others	Med	acti part/fam	inact/chom	SS	1	0	1	0
00103XY50	11	5	VIH	femme	Afrique Centrale	6.67665	6	5	famille et entourage	hÈbergÈ famille et entourage	TS court	1	0	0	1	1	Yes	00'	2	>=30	2r	Others	Med	acti part/fam	inact/chom	SS	1	1	2	1
00103XY76	11	5	VIH	femme	Afrique Centrale	7.78942	3	2	famille et entourage	hÈbergÈ famille et entourage	Pas de TS	0	0	0	0	0	No	00'	1	25-30	2r	Others	Fam-Etu	aucune	inact/chom	AME	1	0	1	0
00103XY76	11	5	VIH	femme	Afrique Centrale	7.78942	3	2	famille et entourage	hÈbergÈ famille et entourage	Pas de TS	0	0	0	1	1	No	00'	2	25-30	2r	Others	Fam-Etu	aucune	inact/chom	AME	1	0	2	1
00103XY76	11	5	VIH	femme	Afrique Centrale	7.78942	3	2	famille et entourage	hÈbergÈ famille et entourage	Pas de TS	0	0	0	1	2	Yes	00'	3-4	25-30	2r	Others	Fam-Etu	aucune	inact/chom	AME	1	1	3	2
00203AB01	12	5	VIH	homme	Afrique de l'Ouest	15.1499	16	15	instabilitÈ rÈsidentielle	instabilitÈ rÈsidentielle	TS court	0	0	0	0	0	Yes	<00	1	25-30	sup	West Africa	Menace	alloc	inact/chom	SS	1	1	1	0
00203MN13	12	5	VIH	femme	Afrique de l'Ouest	15.1499	21	20	instabilitÈ rÈsidentielle	instabilitÈ rÈsidentielle	Pas de TS	0	0	0	0	0	Yes	<00	1	<25	2r	West Africa	Fam-Etu	acti propre	actif	SS	1	1	1	0
00204CD29	12	5	VIH	femme	Afrique de l'Ouest	15.1499	10	9	famille et entourage	hÈbergÈ famille et entourage	TS court	0	0	0	0	0	No	00'	1	>=30	2r	West Africa	Tenter	acti propre	actif	SS	1	0	1	0
00204CD29	12	5	VIH	femme	Afrique de l'Ouest	15.1499	10	9	famille et entourage	hÈbergÈ famille et entourage	Pas de TS	0	0	0	1	1	No	00'	2	>=30	2r	West Africa	Tenter	acti propre	actif	SS	1	0	2	1
00204CD29	12	5	VIH	femme	Afrique de l'Ouest	15.1499	10	9	famille et entourage	hÈbergÈ famille et entourage	TS court	0	0	0	1	2	Yes	00'	3-4	>=30	2r	West Africa	Tenter	acti propre	actif	SS	1	1	3	2
00204DE30	12	5	VIH	homme	Afrique Centrale	18.9374	4	3	logement personnel	logement personnel	Pas de TS	0	0	0	1	0	Yes	00'	1	>=30	2r	Others	Menace	acti propre	actif	SS	1	1	1	0
00204EF05	12	5	VIH	femme	Afrique Centrale	12.6249	8	7	famille et entourage	hÈbergÈ famille et entourage	TS court	0	0	0	1	0	Yes	00'	1	>=30	2r	Others	Fam-Etu	acti part/fam	inact/chom	SS	1	1	1	0
00204FG06	12	5	VIH	homme	Afrique de l'Ouest	12.6249	6	5	logement personnel	logement personnel	TS court	0	0	0	1	0	Yes	00'	1	>=30	0-1r	West Africa	Fam-Etu	acti propre	actif	SS	1	1	1	0
00204FG58	12	5	VIH	homme	Afrique Centrale	17.6749	17	16	famille et entourage	hÈbergÈ famille et entourage	TS court	0	0	0	0	0	Yes	<00	1	>=30	sup	Others	Fam-Etu	acti propre	etudt	SS	1	1	1	0
00204GH59	12	5	VIH	femme	Afrique Centrale	30.2998	10	9	instabilitÈ rÈsidentielle	instabilitÈ rÈsidentielle	TS court	0	0	0	0	0	Yes	00'	1	<25	2r	Others	Tenter	acti propre	actif	SS	1	1	1	0
00204HI34	12	5	VIH	femme	Afrique de l'Ouest	9.4687	11	10	famille et entourage	hÈbergÈ famille et entourage	TS court	0	0	0	0	0	Yes	00'	1	25-30	0-1r	West Africa	Tenter	acti propre	inact/chom	AME	1	1	1	0
00204IJ35	12	5	VIH	femme	Afrique Centrale	15.1499	7	6	famille et entourage	hÈbergÈ famille et entourage	TS court	0	0	0	0	0	Yes	00'	1	>=30	sup	Others	Tenter	acti part/fam	inact/chom	SS	1	1	1	0
00204JK10	12	5	VIH	femme	Afrique de l'Ouest	15.1499	21	20	famille et entourage	hÈbergÈ famille et entourage	Pas de TS	0	0	0	0	0	Yes	<00	1	25-30	0-1r	West Africa	Fam-Etu	acti propre	inact/chom	SS	1	1	1	0
00204JK62	12	5	VIH	homme	Afrique Centrale	15.1499	13	12	logement personnel	logement personnel	TS court	0	0	0	0	0	Yes	00'	1	>=30	2r	Others	Menace	acti propre	inact/chom	SS	1	1	1	0
00204LM12	12	5	VIH	femme	Afrique de l'Ouest	12.6249	4	3	famille et entourage	hÈbergÈ famille et entourage	Pas de TS	0	0	0	0	0	Yes	00'	1	>=30	0-1r	West Africa	Fam-Etu	acti part/fam	inact/chom	AME	1	1	1	0
00204LM64	12	5	VIH	homme	Afrique de l'Ouest	11.3624	14	13	logement personnel	logement personnel	TS court	0	0	1	1	0	Yes	<00	1	<25	2r	West Africa	Tenter	acti propre	actif	Pas	1	1	1	0
00204NO40	12	5	VIH	femme	Afrique de l'Ouest	9.4687	7	6	famille et entourage	hÈbergÈ famille et entourage	TS court	0	0	0	0	0	Yes	00'	1	>=30	0-1r	West Africa	Tenter	acti part/fam	inact/chom	AME	1	1	1	0
00204OP41	12	5	VIH	homme	Afrique de l'Ouest	30.2998	23	22	famille et entourage	hÈbergÈ famille et entourage	TS court	0	0	0	0	0	Yes	<00	1	<25	2r	West Africa	Fam-Etu	acti propre	actif	SS	1	1	1	0
00204PQ68	12	5	VIH	femme	Afrique Centrale	7.57496	12	11	instabilitÈ rÈsidentielle	instabilitÈ rÈsidentielle	Pas de TS	0	0	0	1	0	No	00'	1	>=30	sup	Others	Tenter	acti propre	inact/chom	SS	1	0	1	0
00204PQ68	12	5	VIH	femme	Afrique Centrale	7.57496	12	11	instabilitÈ rÈsidentielle	instabilitÈ rÈsidentielle	Pas de TS	0	0	0	1	1	Yes	00'	2	>=30	sup	Others	Tenter	acti propre	inact/chom	SS	1	1	2	1
00204RS18	12	5	VIH	homme	Afrique de l'Ouest	12.6249	3	2	instabilitÈ rÈsidentielle	instabilitÈ rÈsidentielle	TS court	0	0	0	1	0	Yes	00'	1	>=30	2r	West Africa	Menace	alloc	inact/chom	CMU	1	1	1	0
00204RS70	12	5	VIH	femme	Afrique Centrale	11.3624	15	14	famille et entourage	hÈbergÈ famille et entourage	TS court	0	0	0	1	2	Yes	<00	3-4	<25	2r	Others	Tenter	acti propre	etudt	SS	1	1	3	0
00204ST71	12	5	VIH	homme	Afrique Centrale	12.6249	2	1	instabilitÈ rÈsidentielle	instabilitÈ rÈsidentielle	TS long	0	1	0	1	0	No	00'	1	>=30	2r	Others	Tenter	acti part/fam	inact/chom	Pas	1	0	1	0
00204ST71	12	5	VIH	homme	Afrique Centrale	12.6249	2	1	instabilitÈ rÈsidentielle	instabilitÈ rÈsidentielle	TS long	0	0	0	1	1	No	00'	2	>=30	2r	Others	Tenter	acti part/fam	inact/chom	Pas	1	0	2	1
00204WX23	12	5	VIH	femme	Afrique de l'Ouest	15.1499	4	3	famille et entourage	hÈbergÈ famille et entourage	TS court	0	0	0	0	0	No	00'	1	>=30	0-1r	West Africa	Fam-Etu	aucune	actif	SS	1	0	1	0
00204WX23	12	5	VIH	femme	Afrique de l'Ouest	15.1499	4	3	famille et entourage	hÈbergÈ famille et entourage	Pas de TS	0	0	0	0	1	No	00'	2	>=30	0-1r	West Africa	Fam-Etu	acti propre	actif	SS	1	0	2	1
00204WX23	12	5	VIH	femme	Afrique de l'Ouest	15.1499	4	3	famille et entourage	hÈbergÈ famille et entourage	Pas de TS	0	0	0	1	2	Yes	00'	3-4	>=30	0-1r	West Africa	Fam-Etu	acti propre	actif	SS	1	1	3	2
00204WX75	12	5	VIH	femme	Afrique Centrale	15.1499	8	7	famille et entourage	hÈbergÈ famille et entourage	TS court	0	0	0	1	0	No	00'	1	>=30	2r	Others	Tenter	acti propre	inact/chom	CMU	1	0	1	0
00204WX75	12	5	VIH	femme	Afrique Centrale	15.1499	8	7	famille et entourage	hÈbergÈ famille et entourage	Pas de TS	0	0	0	1	1	Yes	00'	2	>=30	2r	Others	Tenter	acti propre	inact/chom	CMU	1	1	2	1
00204XY76	12	5	VIH	femme	Afrique Centrale	15.1499	4	3	instabilitÈ rÈsidentielle	instabilitÈ rÈsidentielle	Pas de TS	0	0	0	0	0	Yes	00'	1	25-30	2r	Others	Tenter	acti part/fam	inact/chom	CMU	1	1	1	0
00204ZA26	12	5	VIH	homme	Afrique de l'Ouest	7.57496	2	1	instabilitÈ rÈsidentielle	instabilitÈ rÈsidentielle	Pas de TS	0	0	0	1	0	Yes	00'	1	>=30	sup	West Africa	Med	acti part/fam	inact/chom	AME	1	1	1	0
00205AB27	12	5	VIH	femme	Afrique de l'Ouest	9.4687	12	11	logement personnel	logement personnel	TS court	0	0	0	0	0	Yes	00'	1	25-30	sup	West Africa	Fam-Etu	acti part/fam	actif	SS	1	1	1	0
00205CD03	12	5	VIH	femme	Afrique Centrale	12.6249	26	25	instabilitÈ rÈsidentielle	instabilitÈ rÈsidentielle	TS court	0	0	0	0	0	No	<00	1	<25	2r	Others	Tenter	acti part/fam	inact/chom	SS	1	0	1	0
00205CD03	12	5	VIH	femme	Afrique Centrale	12.6249	26	25	instabilitÈ rÈsidentielle	instabilitÈ rÈsidentielle	TS court	0	0	0	0	1	No	<00	2	<25	2r	Others	Tenter	acti propre	actif	SS	1	0	2	1
00205CD03	12	5	VIH	femme	Afrique Centrale	12.6249	26	25	instabilitÈ rÈsidentielle	logement personnel	TS court	0	0	0	1	2	Yes	<00	3-4	<25	2r	Others	Tenter	acti propre	actif	SS	1	1	3	2
00205EF57	12	5	VIH	femme	Afrique de l'Ouest	30.2998	8	7	famille et entourage	hÈbergÈ famille et entourage	Pas de TS	0	0	0	0	0	No	00'	1	>=30	sup	West Africa	Fam-Etu	acti part/fam	inact/chom	SS	1	0	1	0
00205EF57	12	5	VIH	femme	Afrique de l'Ouest	30.2998	8	7	famille et entourage	hÈbergÈ famille et entourage	Pas de TS	1	0	0	0	1	No	00'	2	>=30	sup	West Africa	Fam-Etu	acti part/fam	inact/chom	SS	1	0	2	1
00205EF57	12	5	VIH	femme	Afrique de l'Ouest	30.2998	8	7	famille et entourage	hÈbergÈ famille et entourage	Pas de TS	1	0	0	1	2	Yes	00'	3-4	>=30	sup	West Africa	Fam-Etu	acti part/fam	inact/chom	SS	1	1	3	2
00205GH33	12	5	VIH	femme	Afrique Centrale	17.6749	11	10	instabilitÈ rÈsidentielle	instabilitÈ rÈsidentielle	Pas de TS	0	1	0	1	0	Yes	00'	1	>=30	2r	Others	Tenter	alloc	inact/chom	CMU	1	1	1	0
00205KL11	12	5	VIH	femme	Afrique de l'Ouest	10.0999	11	10	famille et entourage	hÈbergÈ famille et entourage	Pas de TS	0	0	0	0	0	Yes	00'	1	25-30	0-1r	West Africa	Fam-Etu	acti part/fam	inact/chom	SS	1	1	1	0
00205LM12	12	5	VIH	femme	Afrique de l'Ouest	22.7249	10	9	famille et entourage	hÈbergÈ famille et entourage	Pas de TS	0	0	0	0	0	No	00'	1	<25	2r	West Africa	Tenter	acti part/fam	inact/chom	AME	1	0	1	0
00205LM12	12	5	VIH	femme	Afrique de l'Ouest	22.7249	10	9	famille et entourage	hÈbergÈ famille et entourage	Pas de TS	0	0	0	0	1	No	00'	2	<25	2r	West Africa	Tenter	acti part/fam	inact/chom	AME	1	0	2	1
00205LM12	12	5	VIH	femme	Afrique de l'Ouest	22.7249	10	9	famille et entourage	hÈbergÈ famille et entourage	Pas de TS	0	0	0	0	2	No	00'	3-4	<25	2r	West Africa	Tenter	acti part/fam	inact/chom	AME	1	0	3	2
00205LM12	12	5	VIH	femme	Afrique de l'Ouest	22.7249	10	9	famille et entourage	hÈbergÈ famille et entourage	Pas de TS	0	0	0	0	3	No	00'	3-4	<25	2r	West Africa	Tenter	acti part/fam	inact/chom	AME	1	0	4	3
00205LM12	12	5	VIH	femme	Afrique de l'Ouest	22.7249	10	9	famille et entourage	hÈbergÈ famille et entourage	Pas de TS	1	0	0	1	4	Yes	00'	>5	<25	2r	West Africa	Tenter	acti part/fam	inact/chom	AME	1	1	5	4
00205MN39	12	5	VIH	homme	Afrique Centrale	11.3624	3	2	instabilitÈ rÈsidentielle	instabilitÈ rÈsidentielle	TS court	0	0	0	1	0	Yes	00'	1	>=30	sup	Others	Med	acti propre	actif	CMU	1	1	1	0
00205QR69	12	5	VIH	femme	Afrique Centrale	22.7249	29	28	logement personnel	logement personnel	TS court	0	0	0	0	0	Yes	<00	1	<25	2r	Others	Fam-Etu	alloc	etudt	SS	1	1	1	0
00205RS70	12	5	VIH	femme	Afrique Centrale	10.0999	27	26	famille et entourage	hÈbergÈ famille et entourage	Pas de TS	0	0	0	0	0	No	<00	1	<25	0-1r	Others	Menace	acti part/fam	inact/chom	SS	1	0	1	0
00205RS70	12	5	VIH	femme	Afrique Centrale	10.0999	27	26	famille et entourage	hÈbergÈ famille et entourage	TS court	0	0	0	0	1	Yes	<00	2	<25	0-1r	Others	Menace	acti propre	actif	SS	1	1	2	1
00205UV21	12	5	VIH	femme	Afrique Centrale	22.7249	10	9	famille et entourage	hÈbergÈ famille et entourage	TS court	0	0	0	1	0	Yes	00'	1	25-30	2r	Others	Tenter	acti propre	inact/chom	CMU	1	1	1	0
00205YZ51	12	5	VIH	femme	Afrique de l'Ouest	30.2998	8	7	instabilitÈ rÈsidentielle	instabilitÈ rÈsidentielle	TS court	1	0	0	1	0	Yes	00'	1	>=30	0-1r	West Africa	Fam-Etu	acti propre	actif	CMU	1	1	1	0
00206AB01	12	5	VIH	homme	Afrique de l'Ouest	17.6749	21	20	logement personnel	logement personnel	NationalitÈ	0	0	0	0	0	Yes	<00	1	>=30	2r	West Africa	Tenter	acti propre	actif	SS	1	1	1	0
00206AB27	12	5	VIH	femme	Afrique Centrale	11.3624	9	8	famille et entourage	hÈbergÈ famille et entourage	TS court	0	0	0	1	0	Yes	00'	1	>=30	2r	Others	Fam-Etu	acti propre	actif	SS	1	1	1	0
00206BC02	12	5	VIH	homme	Afrique de l'Ouest	11.3624	5	4	logement personnel	logement personnel	TS court	0	0	0	1	0	Yes	00'	1	>=30	sup	West Africa	Fam-Etu	acti propre	actif	SS	1	1	1	0
00206BC80	12	5	VIH	femme	Afrique Centrale	7.57496	22	21	instabilitÈ rÈsidentielle	instabilitÈ rÈsidentielle	TS court	0	0	0	1	0	No	<00	1	25-30	2r	Others	Fam-Etu	acti propre	inact/chom	SS	1	0	1	0
00206BC80	12	5	VIH	femme	Afrique Centrale	7.57496	22	21	instabilitÈ rÈsidentielle	logement personnel	Pas de TS	0	0	0	1	1	No	<00	2	25-30	2r	Others	Fam-Etu	acti propre	actif	SS	1	0	2	1
00206BC80	12	5	VIH	femme	Afrique Centrale	7.57496	22	21	instabilitÈ rÈsidentielle	logement personnel	Pas de TS	0	0	0	1	2	No	<00	3-4	25-30	2r	Others	Fam-Etu	acti propre	actif	SS	1	0	3	2
00206BC80	12	5	VIH	femme	Afrique Centrale	7.57496	22	21	instabilitÈ rÈsidentielle	logement personnel	Pas de TS	0	0	0	1	3	No	<00	3-4	25-30	2r	Others	Fam-Etu	acti propre	actif	SS	1	0	4	3
00206BC80	12	5	VIH	femme	Afrique Centrale	7.57496	22	21	instabilitÈ rÈsidentielle	logement personnel	Pas de TS	0	0	0	1	4	No	<00	>5	25-30	2r	Others	Fam-Etu	acti propre	actif	SS	1	0	5	4
00206BC80	12	5	VIH	femme	Afrique Centrale	7.57496	22	21	instabilitÈ rÈsidentielle	logement personnel	Pas de TS	0	0	0	1	5	No	<00	>5	25-30	2r	Others	Fam-Etu	acti propre	actif	SS	1	0	6	5
00206BC80	12	5	VIH	femme	Afrique Centrale	7.57496	22	21	instabilitÈ rÈsidentielle	logement personnel	TS court	0	0	0	1	6	Yes	<00	>5	25-30	2r	Others	Fam-Etu	acti propre	actif	SS	1	1	7	6
00206CD55	12	5	VIH	homme	Afrique de l'Ouest	10.0999	17	16	instabilitÈ rÈsidentielle	instabilitÈ rÈsidentielle	TS court	0	1	0	1	0	Yes	<00	1	>=30	0-1r	West Africa	Tenter	acti propre	actif	SS	1	1	1	0
00206DE04	12	5	VIH	femme	Afrique Centrale	11.3624	11	10	instabilitÈ rÈsidentielle	instabilitÈ rÈsidentielle	TS court	0	0	0	1	0	Yes	00'	1	>=30	2r	Others	Tenter	acti propre	actif	SS	1	1	1	0
00206EF31	12	5	VIH	femme	Afrique Centrale	11.3624	3	2	instabilitÈ rÈsidentielle	instabilitÈ rÈsidentielle	TS court	0	0	0	1	0	Yes	00'	1	>=30	2r	Others	Fam-Etu	acti part/fam	inact/chom	CMU	1	1	1	0
00206GH07	12	5	VIH	homme	Afrique de l'Ouest	17.6749	20	19	famille et entourage	hÈbergÈ famille et entourage	Pas de TS	0	0	0	0	0	No	<00	1	25-30	2r	West Africa	Menace	acti propre	actif	SS	1	0	1	0
00206GH07	12	5	VIH	homme	Afrique de l'Ouest	17.6749	20	19	famille et entourage	hÈbergÈ famille et entourage	Pas de TS	0	0	0	0	1	No	<00	2	25-30	2r	West Africa	Menace	acti propre	actif	SS	1	0	2	1
00206GH07	12	5	VIH	homme	Afrique de l'Ouest	17.6749	20	19	famille et entourage	hÈbergÈ famille et entourage	Pas de TS	0	0	0	0	2	No	<00	3-4	25-30	2r	West Africa	Menace	acti propre	actif	SS	1	0	3	2
00206GH07	12	5	VIH	homme	Afrique de l'Ouest	17.6749	20	19	famille et entourage	hÈbergÈ famille et entourage	Pas de TS	0	0	0	0	3	No	<00	3-4	25-30	2r	West Africa	Menace	acti propre	inact/chom	SS	1	0	4	3
00206GH07	12	5	VIH	homme	Afrique de l'Ouest	17.6749	20	19	famille et entourage	hÈbergÈ famille et entourage	Pas de TS	0	0	0	0	4	No	<00	>5	25-30	2r	West Africa	Menace	acti propre	inact/chom	SS	1	0	5	4
00206GH07	12	5	VIH	homme	Afrique de l'Ouest	17.6749	20	19	famille et entourage	hÈbergÈ famille et entourage	Pas de TS	0	0	0	0	5	No	<00	>5	25-30	2r	West Africa	Menace	acti propre	actif	SS	1	0	6	5
00206GH07	12	5	VIH	homme	Afrique de l'Ouest	17.6749	20	19	famille et entourage	hÈbergÈ famille et entourage	Pas de TS	0	0	0	0	6	No	<00	>5	25-30	2r	West Africa	Menace	acti propre	actif	SS	1	0	7	6
00206GH07	12	5	VIH	homme	Afrique de l'Ouest	17.6749	20	19	famille et entourage	hÈbergÈ famille et entourage	Pas de TS	0	0	0	0	7	No	<00	>5	25-30	2r	West Africa	Menace	acti propre	actif	SS	1	0	8	7
00206GH07	12	5	VIH	homme	Afrique de l'Ouest	17.6749	20	19	famille et entourage	hÈbergÈ famille et entourage	Pas de TS	1	0	0	0	8	No	<00	>5	25-30	2r	West Africa	Menace	acti propre	actif	SS	1	0	9	8
00206GH07	12	5	VIH	homme	Afrique de l'Ouest	17.6749	20	19	famille et entourage	logement personnel	Pas de TS	0	1	0	1	9	Yes	<00	>5	25-30	2r	West Africa	Menace	acti propre	actif	SS	1	1	10	9
00206HI08	12	5	VIH	homme	Afrique de l'Ouest	15.1499	23	22	famille et entourage	hÈbergÈ famille et entourage	TS court	0	0	0	0	0	Yes	<00	1	<25	0-1r	West Africa	Tenter	acti propre	actif	SS	1	1	1	0
00206IJ61	12	5	VIH	homme	Afrique de l'Ouest	15.1499	33	32	famille et entourage	hÈbergÈ famille et entourage	TS court	0	0	0	0	0	Yes	<00	1	<25	0-1r	West Africa	Tenter	acti propre	actif	SS	1	1	1	0
00206JK62	12	5	VIH	femme	Afrique Centrale	11.3624	16	15	instabilitÈ rÈsidentielle	instabilitÈ rÈsidentielle	TS court	0	0	0	1	0	Yes	<00	1	25-30	2r	Others	Tenter	acti propre	inact/chom	CMU	1	1	1	0
00206MN13	12	5	VIH	homme	Afrique de l'Ouest	17.6749	12	11	logement personnel	logement personnel	TS court	1	0	0	0	0	Yes	00'	1	25-30	sup	West Africa	Fam-Etu	acti propre	actif	SS	1	1	1	0
00206OP67	12	5	VIH	femme	Afrique de l'Ouest	15.1499	11	10	instabilitÈ rÈsidentielle	instabilitÈ rÈsidentielle	TS court	0	1	0	1	0	Yes	00'	1	>=30	sup	West Africa	Med	alloc	inact/chom	SS	1	1	1	0
00206PQ16	12	5	VIH	homme	Afrique Centrale	15.1499	23	22	instabilitÈ rÈsidentielle	instabilitÈ rÈsidentielle	TS court	1	0	0	0	0	Yes	<00	1	25-30	2r	Others	Tenter	acti propre	inact/chom	SS	1	1	1	0
00206QR69	12	5	VIH	femme	Afrique Centrale	7.57496	20	19	instabilitÈ rÈsidentielle	instabilitÈ rÈsidentielle	Pas de TS	0	0	0	1	0	Yes	<00	1	25-30	2r	Others	Fam-Etu	acti part/fam	actif	SS	1	1	1	0
00206ST19	12	5	VIH	homme	Afrique de l'Ouest	22.7249	2	1	instabilitÈ rÈsidentielle	instabilitÈ rÈsidentielle	TS court	0	0	0	1	0	Yes	00'	1	>=30	2r	West Africa	Menace	aucune	inact/chom	CMU	1	1	1	0
00206TU20	12	5	VIH	femme	Afrique de l'Ouest	7.57496	14	13	famille et entourage	hÈbergÈ famille et entourage	Pas de TS	0	0	0	0	0	Yes	<00	1	25-30	0-1r	West Africa	Fam-Etu	acti propre	actif	SS	1	1	1	0
00206UV73	12	5	VIH	femme	Afrique de l'Ouest	11.3624	13	12	instabilitÈ rÈsidentielle	instabilitÈ rÈsidentielle	TS court	1	0	0	0	0	Yes	00'	1	<25	2r	West Africa	Fam-Etu	acti propre	inact/chom	SS	1	1	1	0
00206WX49	12	5	VIH	homme	Afrique Centrale	10.0999	31	30	instabilitÈ rÈsidentielle	instabilitÈ rÈsidentielle	TS court	0	0	0	0	0	Yes	<00	1	25-30	2r	Others	Fam-Etu	acti propre	actif	SS	1	1	1	0
00206YZ25	12	5	VIH	homme	Afrique Centrale	22.7249	24	23	famille et entourage	hÈbergÈ famille et entourage	TS court	1	0	0	0	0	Yes	<00	1	>=30	sup	Others	Tenter	acti propre	actif	SS	1	1	1	0
00206ZA26	12	5	VIH	homme	Afrique de l'Ouest	22.7249	25	24	logement personnel	logement personnel	TS court	0	0	0	0	0	Yes	<00	1	<25	sup	West Africa	Fam-Etu	alloc	etudt	SS	1	1	1	0
00301AB27	13	5	VIH	homme	Afrique de l'Ouest	35.3469	13	12	famille et entourage	hÈbergÈ famille et entourage	Pas de TS	0	0	0	0	0	No	00'	1	<25	sup	West Africa	Fam-Etu	acti propre	actif	CMU	1	0	1	0
00301AB27	13	5	VIH	homme	Afrique de l'Ouest	35.3469	13	12	famille et entourage	hÈbergÈ famille et entourage	Pas de TS	0	0	0	0	1	No	00'	2	<25	sup	West Africa	Fam-Etu	acti propre	actif	CMU	1	0	2	1
00301AB27	13	5	VIH	homme	Afrique de l'Ouest	35.3469	13	12	famille et entourage	hÈbergÈ famille et entourage	Pas de TS	0	0	0	0	2	No	00'	3-4	<25	sup	West Africa	Fam-Etu	alloc	etudt	CMU	1	0	3	2
00301AB27	13	5	VIH	homme	Afrique de l'Ouest	35.3469	13	12	famille et entourage	hÈbergÈ famille et entourage	Pas de TS	0	0	0	0	3	No	00'	3-4	<25	sup	West Africa	Fam-Etu	alloc	etudt	CMU	1	0	4	3
00301AB27	13	5	VIH	homme	Afrique de l'Ouest	35.3469	13	12	famille et entourage	hÈbergÈ famille et entourage	TS court	0	1	0	1	4	Yes	00'	>5	<25	sup	West Africa	Fam-Etu	alloc	actif	CMU	1	1	5	4
00301BC28	13	5	VIH	femme	Afrique de l'Ouest	26.5102	5	4	famille et entourage	hÈbergÈ famille et entourage	Pas de TS	0	0	0	0	0	No	00'	1	<25	2r	West Africa	Menace	acti propre	actif	CMU	1	0	1	0
00301BC28	13	5	VIH	femme	Afrique de l'Ouest	26.5102	5	4	famille et entourage	hÈbergÈ famille et entourage	Pas de TS	0	0	0	0	1	No	00'	2	<25	2r	West Africa	Menace	acti propre	actif	CMU	1	0	2	1
00301BC28	13	5	VIH	femme	Afrique de l'Ouest	26.5102	5	4	famille et entourage	hÈbergÈ famille et entourage	Pas de TS	1	0	0	1	2	Yes	00'	3-4	<25	2r	West Africa	Menace	acti propre	actif	CMU	1	1	3	2
00301CD03	13	5	VIH	femme	Afrique Centrale	13.2551	11	10	famille et entourage	hÈbergÈ famille et entourage	Pas de TS	1	0	0	1	0	Yes	00'	1	25-30	sup	Others	Fam-Etu	acti propre	inact/chom	CMU	1	1	1	0
00301DE56	13	5	VIH	femme	Afrique de l'Est et Australe	26.5102	19	18	logement personnel	logement personnel	TS court	0	1	0	1	0	Yes	<00	1	<25	0-1r	Others	Fam-Etu	acti propre	actif	SS	1	1	1	0
00301EF57	13	5	VIH	femme	Afrique Centrale	14.7279	11	10	famille et entourage	hÈbergÈ famille et entourage	TS court	0	0	0	0	0	No	00'	1	<25	0-1r	Others	Tenter	acti propre	actif	CMU	1	0	1	0
00301EF57	13	5	VIH	femme	Afrique Centrale	14.7279	11	10	famille et entourage	hÈbergÈ famille et entourage	TS court	0	0	0	0	1	No	00'	2	<25	0-1r	Others	Tenter	acti propre	actif	CMU	1	0	2	1
00301EF57	13	5	VIH	femme	Afrique Centrale	14.7279	11	10	famille et entourage	hÈbergÈ famille et entourage	TS court	0	0	0	1	2	Yes	00'	3-4	<25	0-1r	Others	Tenter	acti propre	actif	CMU	1	1	3	2
00301GH33	13	5	VIH	femme	Afrique de l'Ouest	11.7823	23	22	structure collective/foyer	foyer	TS court	0	0	0	0	0	No	<00	1	<25	0-1r	West Africa	Menace	acti propre	actif	CMU	1	0	1	0
00301GH33	13	5	VIH	femme	Afrique de l'Ouest	11.7823	23	22	structure collective/foyer	foyer	TS long	1	0	0	0	1	No	<00	2	<25	0-1r	West Africa	Menace	acti propre	actif	CMU	1	0	2	1
00301GH33	13	5	VIH	femme	Afrique de l'Ouest	11.7823	23	22	structure collective/foyer	foyer	TS long	1	0	0	0	2	No	<00	3-4	<25	0-1r	West Africa	Menace	acti propre	actif	CMU	1	0	3	2
00301GH33	13	5	VIH	femme	Afrique de l'Ouest	11.7823	23	22	structure collective/foyer	foyer	TS long	1	0	0	0	3	No	<00	3-4	<25	0-1r	West Africa	Menace	acti propre	actif	CMU	1	0	4	3
00301GH33	13	5	VIH	femme	Afrique de l'Ouest	11.7823	23	22	structure collective/foyer	hÈbergÈ famille et entourage	TS long	0	0	0	0	4	No	<00	>5	<25	0-1r	West Africa	Menace	acti propre	actif	CMU	1	0	5	4
00301GH33	13	5	VIH	femme	Afrique de l'Ouest	11.7823	23	22	structure collective/foyer	structure collective	TS long	0	0	0	0	5	No	<00	>5	<25	0-1r	West Africa	Menace	acti propre	actif	CMU	1	0	6	5
00301GH33	13	5	VIH	femme	Afrique de l'Ouest	11.7823	23	22	structure collective/foyer	logement personnel	TS long	0	0	0	0	6	No	<00	>5	<25	0-1r	West Africa	Menace	acti propre	actif	CMU	1	0	7	6
00301GH33	13	5	VIH	femme	Afrique de l'Ouest	11.7823	23	22	structure collective/foyer	logement personnel	TS long	0	0	0	0	7	Yes	<00	>5	<25	0-1r	West Africa	Menace	acti propre	actif	CMU	1	1	8	7
00301IJ09	13	5	VIH	homme	Afrique Centrale	12.3714	14	13	instabilitÈ rÈsidentielle	instabilitÈ rÈsidentielle	Pas de TS	0	0	0	1	0	Yes	<00	1	>=30	2r	Others	Fam-Etu	acti propre	actif	CMU	1	1	1	0
00301JK10	13	5	VIH	femme	Afrique de l'Ouest	17.6735	9	8	famille et entourage	hÈbergÈ famille et entourage	Pas de TS	0	0	0	1	0	Yes	00'	1	<25	2r	West Africa	Menace	acti part/fam	inact/chom	SS	1	1	1	0
00301JK62	13	5	VIH	homme	Afrique Centrale	13.2551	7	6	famille et entourage	hÈbergÈ famille et entourage	Pas de TS	0	0	0	0	0	Yes	00'	1	>=30	0-1r	Others	Menace	acti propre	actif	CMU	1	1	1	0
00301KL63	13	5	VIH	homme	Afrique Centrale	14.7279	31	30	instabilitÈ rÈsidentielle	instabilitÈ rÈsidentielle	Pas de TS	0	0	0	0	0	No	<00	1	<25	2r	Others	Tenter	acti propre	actif	SS	1	0	1	0
00301KL63	13	5	VIH	homme	Afrique Centrale	14.7279	31	30	instabilitÈ rÈsidentielle	instabilitÈ rÈsidentielle	Pas de TS	0	0	0	0	1	No	<00	2	<25	2r	Others	Tenter	acti propre	actif	SS	1	0	2	1
00301KL63	13	5	VIH	homme	Afrique Centrale	14.7279	31	30	instabilitÈ rÈsidentielle	instabilitÈ rÈsidentielle	Pas de TS	0	0	0	0	2	No	<00	3-4	<25	2r	Others	Tenter	acti propre	actif	SS	1	0	3	2
00301KL63	13	5	VIH	homme	Afrique Centrale	14.7279	31	30	instabilitÈ rÈsidentielle	instabilitÈ rÈsidentielle	Pas de TS	0	0	0	0	3	No	<00	3-4	<25	2r	Others	Tenter	acti propre	actif	SS	1	0	4	3
00301KL63	13	5	VIH	homme	Afrique Centrale	14.7279	31	30	instabilitÈ rÈsidentielle	structure collective	Pas de TS	0	0	0	0	4	No	<00	>5	<25	2r	Others	Tenter	acti propre	actif	SS	1	0	5	4
00301KL63	13	5	VIH	homme	Afrique Centrale	14.7279	31	30	instabilitÈ rÈsidentielle	instabilitÈ rÈsidentielle	TS court	0	0	0	0	5	Yes	<00	>5	<25	2r	Others	Tenter	aucune	inact/chom	SS	1	1	6	5
00301MN39	13	5	VIH	femme	Afrique de l'Ouest	11.7823	9	8	famille et entourage	hÈbergÈ famille et entourage	TS court	0	0	0	0	0	No	00'	1	>=30	2r	West Africa	Menace	acti propre	actif	SS	1	0	1	0
00301MN39	13	5	VIH	femme	Afrique de l'Ouest	11.7823	9	8	famille et entourage	hÈbergÈ famille et entourage	TS court	0	1	1	1	1	Yes	00'	2	>=30	2r	West Africa	Menace	acti propre	actif	SS	1	1	2	1
00301OP15	13	5	VIH	homme	Afrique Centrale	8.83674	9	8	famille et entourage	hÈbergÈ famille et entourage	TS court	0	0	0	1	0	Yes	00'	1	>=30	2r	Others	Med	acti propre	actif	CMU	1	1	1	0
00301PQ16	13	5	VIH	homme	Afrique de l'Ouest	8.83674	23	22	instabilitÈ rÈsidentielle	instabilitÈ rÈsidentielle	Pas de TS	0	0	0	0	0	No	<00	1	<25	2r	West Africa	Tenter	acti propre	actif	SS	1	0	1	0
00301PQ16	13	5	VIH	homme	Afrique de l'Ouest	8.83674	23	22	instabilitÈ rÈsidentielle	instabilitÈ rÈsidentielle	Pas de TS	0	0	0	0	1	No	<00	2	<25	2r	West Africa	Tenter	acti propre	actif	SS	1	0	2	1
00301PQ16	13	5	VIH	homme	Afrique de l'Ouest	8.83674	23	22	instabilitÈ rÈsidentielle	instabilitÈ rÈsidentielle	Pas de TS	0	0	0	0	2	No	<00	3-4	<25	2r	West Africa	Tenter	acti propre	actif	SS	1	0	3	2
00301PQ16	13	5	VIH	homme	Afrique de l'Ouest	8.83674	23	22	instabilitÈ rÈsidentielle	instabilitÈ rÈsidentielle	Pas de TS	0	0	0	0	3	No	<00	3-4	<25	2r	West Africa	Tenter	acti propre	actif	SS	1	0	4	3
00301PQ16	13	5	VIH	homme	Afrique de l'Ouest	8.83674	23	22	instabilitÈ rÈsidentielle	instabilitÈ rÈsidentielle	Pas de TS	0	0	0	0	4	No	<00	>5	<25	2r	West Africa	Tenter	acti propre	actif	SS	1	0	5	4
00301PQ16	13	5	VIH	homme	Afrique de l'Ouest	8.83674	23	22	instabilitÈ rÈsidentielle	instabilitÈ rÈsidentielle	Pas de TS	0	0	0	0	5	No	<00	>5	<25	2r	West Africa	Tenter	acti propre	actif	SS	1	0	6	5
00301PQ16	13	5	VIH	homme	Afrique de l'Ouest	8.83674	23	22	instabilitÈ rÈsidentielle	instabilitÈ rÈsidentielle	Pas de TS	0	0	0	0	6	No	<00	>5	<25	2r	West Africa	Tenter	acti propre	actif	SS	1	0	7	6
00301PQ16	13	5	VIH	homme	Afrique de l'Ouest	8.83674	23	22	instabilitÈ rÈsidentielle	instabilitÈ rÈsidentielle	Pas de TS	0	0	0	0	7	No	<00	>5	<25	2r	West Africa	Tenter	acti propre	actif	SS	1	0	8	7
00301PQ16	13	5	VIH	homme	Afrique de l'Ouest	8.83674	23	22	instabilitÈ rÈsidentielle	instabilitÈ rÈsidentielle	Pas de TS	0	0	0	0	8	No	<00	>5	<25	2r	West Africa	Tenter	acti propre	actif	SS	1	0	9	8
00301PQ16	13	5	VIH	homme	Afrique de l'Ouest	8.83674	23	22	instabilitÈ rÈsidentielle	instabilitÈ rÈsidentielle	Pas de TS	0	0	0	0	9	No	<00	>5	<25	2r	West Africa	Tenter	acti propre	actif	SS	1	0	10	9
00301PQ16	13	5	VIH	homme	Afrique de l'Ouest	8.83674	23	22	instabilitÈ rÈsidentielle	instabilitÈ rÈsidentielle	Pas de TS	0	0	0	0	10	No	<00	>5	<25	2r	West Africa	Tenter	acti propre	actif	SS	1	0	11	10
00301PQ16	13	5	VIH	homme	Afrique de l'Ouest	8.83674	23	22	instabilitÈ rÈsidentielle	instabilitÈ rÈsidentielle	Pas de TS	0	0	0	0	11	No	<00	>5	<25	2r	West Africa	Tenter	acti propre	actif	SS	1	0	12	11
00301PQ16	13	5	VIH	homme	Afrique de l'Ouest	8.83674	23	22	instabilitÈ rÈsidentielle	instabilitÈ rÈsidentielle	Pas de TS	0	0	0	0	12	No	<00	>5	<25	2r	West Africa	Tenter	acti propre	actif	SS	1	0	13	12
00301PQ16	13	5	VIH	homme	Afrique de l'Ouest	8.83674	23	22	instabilitÈ rÈsidentielle	hÈbergÈ famille et entourage	Pas de TS	0	0	0	1	13	No	<00	>5	<25	2r	West Africa	Tenter	acti propre	inact/chom	SS	1	0	14	13
00301PQ16	13	5	VIH	homme	Afrique de l'Ouest	8.83674	23	22	instabilitÈ rÈsidentielle	hÈbergÈ famille et entourage	TS court	0	0	0	1	14	Yes	<00	>5	<25	2r	West Africa	Tenter	acti propre	inact/chom	SS	1	1	15	14
00301PQ68	13	5	VIH	homme	Afrique de l'Ouest	13.2551	18	17	logement personnel	logement personnel	Pas de TS	0	0	0	0	0	No	<00	1	>=30	0-1r	West Africa	Tenter	acti propre	actif	SS	1	0	1	0
00301PQ68	13	5	VIH	homme	Afrique de l'Ouest	13.2551	18	17	logement personnel	logement personnel	Pas de TS	0	0	0	0	1	No	<00	2	>=30	0-1r	West Africa	Tenter	acti propre	actif	SS	1	0	2	1
00301PQ68	13	5	VIH	homme	Afrique de l'Ouest	13.2551	18	17	logement personnel	logement personnel	Pas de TS	0	0	0	0	2	No	<00	3-4	>=30	0-1r	West Africa	Tenter	acti propre	actif	SS	1	0	3	2
00301PQ68	13	5	VIH	homme	Afrique de l'Ouest	13.2551	18	17	logement personnel	logement personnel	Pas de TS	0	0	0	0	3	No	<00	3-4	>=30	0-1r	West Africa	Tenter	aucune	inact/chom	SS	1	0	4	3
00301PQ68	13	5	VIH	homme	Afrique de l'Ouest	13.2551	18	17	logement personnel	logement personnel	Pas de TS	0	0	0	0	4	No	<00	>5	>=30	0-1r	West Africa	Tenter	aucune	inact/chom	SS	1	0	5	4
00301PQ68	13	5	VIH	homme	Afrique de l'Ouest	13.2551	18	17	logement personnel	logement personnel	Pas de TS	0	0	0	0	5	No	<00	>5	>=30	0-1r	West Africa	Tenter	aucune	inact/chom	SS	1	0	6	5
00301PQ68	13	5	VIH	homme	Afrique de l'Ouest	13.2551	18	17	logement personnel	logement personnel	Pas de TS	0	0	0	0	6	No	<00	>5	>=30	0-1r	West Africa	Tenter	acti propre	actif	SS	1	0	7	6
00301PQ68	13	5	VIH	homme	Afrique de l'Ouest	13.2551	18	17	logement personnel	logement personnel	TS court	0	1	0	1	7	Yes	<00	>5	>=30	0-1r	West Africa	Tenter	acti propre	actif	SS	1	1	8	7
00301QR69	13	5	VIH	homme	Afrique Centrale	11.7823	13	12	famille et entourage	hÈbergÈ famille et entourage	TS court	0	0	0	1	0	Yes	00'	1	>=30	2r	Others	Fam-Etu	aucune	inact/chom	SS	1	1	1	0
00301UV21	13	5	VIH	femme	Afrique de l'Ouest	8.83674	20	19	famille et entourage	hÈbergÈ famille et entourage	Pas de TS	0	0	0	0	0	No	<00	1	>=30	2r	West Africa	Menace	acti propre	actif	CMU	1	0	1	0
00301UV21	13	5	VIH	femme	Afrique de l'Ouest	8.83674	20	19	famille et entourage	logement personnel	Pas de TS	0	0	0	0	1	No	<00	2	>=30	2r	West Africa	Menace	acti propre	actif	CMU	1	0	2	1
00301UV21	13	5	VIH	femme	Afrique de l'Ouest	8.83674	20	19	famille et entourage	logement personnel	Pas de TS	0	0	0	0	2	No	<00	3-4	>=30	2r	West Africa	Menace	acti propre	actif	CMU	1	0	3	2
00301UV21	13	5	VIH	femme	Afrique de l'Ouest	8.83674	20	19	famille et entourage	logement personnel	Pas de TS	0	0	0	0	3	No	<00	3-4	>=30	2r	West Africa	Menace	acti propre	actif	CMU	1	0	4	3
00301UV21	13	5	VIH	femme	Afrique de l'Ouest	8.83674	20	19	famille et entourage	logement personnel	Pas de TS	0	0	0	0	4	No	<00	>5	>=30	2r	West Africa	Menace	acti propre	actif	CMU	1	0	5	4
00301UV21	13	5	VIH	femme	Afrique de l'Ouest	8.83674	20	19	famille et entourage	logement personnel	Pas de TS	0	0	0	0	5	No	<00	>5	>=30	2r	West Africa	Menace	acti propre	actif	CMU	1	0	6	5
00301UV21	13	5	VIH	femme	Afrique de l'Ouest	8.83674	20	19	famille et entourage	logement personnel	Pas de TS	0	0	0	0	6	No	<00	>5	>=30	2r	West Africa	Menace	acti propre	actif	CMU	1	0	7	6
00301UV21	13	5	VIH	femme	Afrique de l'Ouest	8.83674	20	19	famille et entourage	logement personnel	Pas de TS	0	0	0	0	7	No	<00	>5	>=30	2r	West Africa	Menace	acti propre	actif	CMU	1	0	8	7
00301UV21	13	5	VIH	femme	Afrique de l'Ouest	8.83674	20	19	famille et entourage	logement personnel	Pas de TS	0	0	0	0	8	No	<00	>5	>=30	2r	West Africa	Menace	acti propre	actif	CMU	1	0	9	8
00301UV21	13	5	VIH	femme	Afrique de l'Ouest	8.83674	20	19	famille et entourage	logement personnel	Pas de TS	0	0	0	0	9	No	<00	>5	>=30	2r	West Africa	Menace	acti propre	actif	CMU	1	0	10	9
00301UV21	13	5	VIH	femme	Afrique de l'Ouest	8.83674	20	19	famille et entourage	logement personnel	Pas de TS	0	0	0	0	10	No	<00	>5	>=30	2r	West Africa	Menace	acti propre	actif	CMU	1	0	11	10
00301UV21	13	5	VIH	femme	Afrique de l'Ouest	8.83674	20	19	famille et entourage	logement personnel	TS court	0	0	0	1	11	Yes	<00	>5	>=30	2r	West Africa	Menace	acti propre	actif	CMU	1	1	12	11
00301VW22	13	5	VIH	femme	Afrique de l'Ouest	8.83674	13	12	logement personnel	logement personnel	Pas de TS	0	0	0	0	0	Yes	00'	1	>=30	sup	West Africa	Menace	acti propre	actif	SS	1	1	1	0
00301WX75	13	5	VIH	femme	Afrique de l'Ouest	13.2551	10	9	instabilitÈ rÈsidentielle	instabilitÈ rÈsidentielle	TS court	0	0	0	1	0	No	00'	1	25-30	0-1r	West Africa	Tenter	acti propre	actif	SS	1	0	1	0
00301WX75	13	5	VIH	femme	Afrique de l'Ouest	13.2551	10	9	instabilitÈ rÈsidentielle	instabilitÈ rÈsidentielle	TS court	0	0	0	1	1	Yes	00'	2	25-30	0-1r	West Africa	Tenter	acti propre	actif	SS	1	1	2	1
00301YZ51	13	5	VIH	femme	Afrique Centrale	14.7279	9	8	famille et entourage	hÈbergÈ famille et entourage	TS court	0	0	1	1	0	Yes	00'	1	>=30	2r	Others	Med	acti propre	actif	SS	1	1	1	0
00302BC02	13	5	VIH	homme	Afrique de l'Ouest	8.83674	11	10	instabilitÈ rÈsidentielle	instabilitÈ rÈsidentielle	TS court	0	0	0	0	0	Yes	00'	1	>=30	2r	West Africa	Tenter	acti propre	actif	CMU	1	1	1	0
00302CD55	13	5	VIH	homme	Afrique de l'Ouest	12.3714	17	16	logement personnel	logement personnel	TS court	0	0	0	0	0	Yes	<00	1	25-30	2r	West Africa	Tenter	acti propre	actif	CMU	1	1	1	0
00302EF31	13	5	VIH	femme	Afrique Centrale	17.6735	11	10	famille et entourage	hÈbergÈ famille et entourage	Pas de TS	1	1	0	0	0	Yes	00'	1	25-30	0-1r	Others	Menace	acti propre	actif	CMU	1	1	1	0
00302GH07	13	5	VIH	homme	Afrique Centrale	26.5102	14	13	logement personnel	logement personnel	TS court	0	0	0	0	0	Yes	<00	1	25-30	sup	Others	Fam-Etu	alloc	etudt	CMU	1	1	1	0
00302IJ61	13	5	VIH	femme	Afrique de l'Ouest	13.2551	6	5	famille et entourage	hÈbergÈ famille et entourage	TS court	0	0	0	1	0	Yes	00'	1	<25	2r	West Africa	Tenter	aucune	inact/chom	CMU	1	1	1	0
00302NO14	13	5	VIH	homme	Afrique de l'Ouest	22.0918	4	3	instabilitÈ rÈsidentielle	instabilitÈ rÈsidentielle	Pas de TS	0	0	0	0	0	Yes	00'	1	25-30	0-1r	West Africa	Menace	acti propre	actif	CMU	1	1	1	0
00302OP67	13	5	VIH	homme	Afrique de l'Ouest	13.2551	13	12	famille et entourage	hÈbergÈ famille et entourage	TS court	0	0	0	0	0	No	00'	1	>=30	0-1r	West Africa	Tenter	acti propre	actif	SS	1	0	1	0
00302OP67	13	5	VIH	homme	Afrique de l'Ouest	13.2551	13	12	famille et entourage	hÈbergÈ famille et entourage	TS court	0	1	0	1	1	Yes	00'	2	>=30	0-1r	West Africa	Tenter	acti propre	actif	SS	1	1	2	1
00302QR43	13	5	VIH	homme	Afrique de l'Ouest	17.6735	3	2	famille et entourage	hÈbergÈ famille et entourage	Pas de TS	0	0	0	1	0	No	00'	1	>=30	0-1r	West Africa	Menace	acti part/fam	inact/chom	CMU	1	0	1	0
00302QR43	13	5	VIH	homme	Afrique de l'Ouest	17.6735	3	2	famille et entourage	hÈbergÈ famille et entourage	Pas de TS	1	0	0	1	1	Yes	00'	2	>=30	0-1r	West Africa	Menace	acti part/fam	inact/chom	CMU	1	1	2	1
00302RS44	13	5	VIH	femme	Afrique Centrale	22.0918	4	3	logement personnel	logement personnel	Pas de TS	0	0	0	0	0	Yes	00'	1	>=30	sup	Others	Tenter	acti part/fam	actif	CMU	1	1	1	0
00302ST19	13	5	VIH	femme	Afrique de l'Ouest	17.6735	7	6	famille et entourage	hÈbergÈ famille et entourage	Pas de TS	0	0	0	0	0	Yes	00'	1	>=30	2r	West Africa	Tenter	acti propre	actif	CMU	1	1	1	0
00302TU20	13	5	VIH	homme	Afrique Centrale	22.0918	14	13	instabilitÈ rÈsidentielle	instabilitÈ rÈsidentielle	Pas de TS	0	0	0	0	0	Yes	<00	1	>=30	2r	Others	Menace	alloc	inact/chom	SS	1	1	1	0
00302TU72	13	5	VIH	homme	Afrique de l'Ouest	17.6735	3	2	instabilitÈ rÈsidentielle	instabilitÈ rÈsidentielle	Pas de TS	0	0	0	1	0	Yes	00'	1	>=30	2r	West Africa	Menace	acti propre	actif	AME	1	1	1	0
00302UV73	13	5	VIH	homme	Afrique de l'Ouest	8.83674	33	32	logement personnel	logement personnel	TS court	0	1	0	0	0	Yes	<00	1	<25	0-1r	West Africa	Tenter	acti propre	actif	SS	1	1	1	0
00302WX49	13	5	VIH	femme	Afrique Centrale	12.3714	7	6	famille et entourage	hÈbergÈ famille et entourage	TS court	0	0	0	0	2	No	00'	3-4	<25	2r	Others	Fam-Etu	acti propre	actif	CMU	1	0	3	0
00302WX49	13	5	VIH	femme	Afrique Centrale	12.3714	7	6	famille et entourage	hÈbergÈ famille et entourage	TS court	0	0	0	1	3	Yes	00'	3-4	<25	2r	Others	Fam-Etu	aucune	inact/chom	CMU	1	1	4	3
00302ZA78	13	5	VIH	femme	Afrique de l'Ouest	17.6735	4	3	famille et entourage	hÈbergÈ famille et entourage	TS court	0	0	1	1	0	Yes	00'	1	>=30	2r	West Africa	Med	aucune	inact/chom	CMU	1	1	1	0
00303AB27	13	5	VIH	femme	Afrique Centrale	22.0918	18	17	instabilitÈ rÈsidentielle	instabilitÈ rÈsidentielle	Pas de TS	0	0	0	0	0	No	<00	1	25-30	2r	Others	Menace	acti propre	actif	CMU	1	0	1	0
00303AB27	13	5	VIH	femme	Afrique Centrale	22.0918	18	17	instabilitÈ rÈsidentielle	instabilitÈ rÈsidentielle	Pas de TS	0	0	0	0	1	No	<00	2	25-30	2r	Others	Menace	acti propre	actif	CMU	1	0	2	1
00303AB27	13	5	VIH	femme	Afrique Centrale	22.0918	18	17	instabilitÈ rÈsidentielle	instabilitÈ rÈsidentielle	Pas de TS	1	0	0	0	2	No	<00	3-4	25-30	2r	Others	Menace	acti propre	actif	CMU	1	0	3	2
00303AB27	13	5	VIH	femme	Afrique Centrale	22.0918	18	17	instabilitÈ rÈsidentielle	instabilitÈ rÈsidentielle	Pas de TS	0	0	0	0	3	No	<00	3-4	25-30	2r	Others	Menace	acti propre	actif	CMU	1	0	4	3
00303AB27	13	5	VIH	femme	Afrique Centrale	22.0918	18	17	instabilitÈ rÈsidentielle	instabilitÈ rÈsidentielle	Pas de TS	0	0	0	0	4	No	<00	>5	25-30	2r	Others	Menace	acti propre	actif	CMU	1	0	5	4
00303AB27	13	5	VIH	femme	Afrique Centrale	22.0918	18	17	instabilitÈ rÈsidentielle	logement personnel	Pas de TS	0	0	0	0	5	No	<00	>5	25-30	2r	Others	Menace	acti propre	actif	CMU	1	0	6	5
00303AB27	13	5	VIH	femme	Afrique Centrale	22.0918	18	17	instabilitÈ rÈsidentielle	logement personnel	Pas de TS	0	0	0	0	6	No	<00	>5	25-30	2r	Others	Menace	acti propre	actif	CMU	1	0	7	6
00303AB27	13	5	VIH	femme	Afrique Centrale	22.0918	18	17	instabilitÈ rÈsidentielle	logement personnel	Pas de TS	0	0	0	0	7	No	<00	>5	25-30	2r	Others	Menace	acti propre	actif	CMU	1	0	8	7
00303AB27	13	5	VIH	femme	Afrique Centrale	22.0918	18	17	instabilitÈ rÈsidentielle	logement personnel	Pas de TS	0	0	0	0	8	No	<00	>5	25-30	2r	Others	Menace	acti propre	actif	CMU	1	0	9	8
00303AB27	13	5	VIH	femme	Afrique Centrale	22.0918	18	17	instabilitÈ rÈsidentielle	logement personnel	TS court	0	0	0	1	9	Yes	<00	>5	25-30	2r	Others	Menace	acti propre	etudt	CMU	1	1	10	9
00303BC28	13	5	VIH	homme	Afrique de l'Ouest	15.4643	4	3	famille et entourage	hÈbergÈ famille et entourage	Pas de TS	0	0	0	1	0	No	00'	1	>=30	0-1r	West Africa	Tenter	acti propre	actif	CMU	1	0	1	0
00303BC28	13	5	VIH	homme	Afrique de l'Ouest	15.4643	4	3	famille et entourage	hÈbergÈ famille et entourage	Pas de TS	0	0	0	1	1	No	00'	2	>=30	0-1r	West Africa	Tenter	acti propre	actif	CMU	1	0	2	1
00303BC28	13	5	VIH	homme	Afrique de l'Ouest	15.4643	4	3	famille et entourage	hÈbergÈ famille et entourage	Pas de TS	0	0	0	1	2	Yes	00'	3-4	>=30	0-1r	West Africa	Tenter	acti propre	actif	CMU	1	1	3	2
00303CD29	13	5	VIH	femme	Afrique de l'Ouest	35.3469	21	20	logement personnel	logement personnel	Pas de TS	0	0	0	0	0	No	<00	1	<25	0-1r	West Africa	Fam-Etu	acti part/fam	inact/chom	SS	1	0	1	0
00303CD29	13	5	VIH	femme	Afrique de l'Ouest	35.3469	21	20	logement personnel	logement personnel	Pas de TS	0	0	0	0	1	No	<00	2	<25	0-1r	West Africa	Fam-Etu	acti part/fam	inact/chom	SS	1	0	2	1
00303CD29	13	5	VIH	femme	Afrique de l'Ouest	35.3469	21	20	logement personnel	hÈbergÈ famille et entourage	Pas de TS	0	0	0	0	2	No	<00	3-4	<25	0-1r	West Africa	Fam-Etu	acti part/fam	inact/chom	SS	1	0	3	2
00303CD29	13	5	VIH	femme	Afrique de l'Ouest	35.3469	21	20	logement personnel	hÈbergÈ famille et entourage	Pas de TS	0	0	0	0	3	No	<00	3-4	<25	0-1r	West Africa	Fam-Etu	acti propre	actif	SS	1	0	4	3
00303CD29	13	5	VIH	femme	Afrique de l'Ouest	35.3469	21	20	logement personnel	hÈbergÈ famille et entourage	Pas de TS	0	0	0	0	4	No	<00	>5	<25	0-1r	West Africa	Fam-Etu	acti propre	actif	SS	1	0	5	4
00303CD29	13	5	VIH	femme	Afrique de l'Ouest	35.3469	21	20	logement personnel	hÈbergÈ famille et entourage	Pas de TS	0	0	0	0	5	No	<00	>5	<25	0-1r	West Africa	Fam-Etu	acti propre	actif	SS	1	0	6	5
00303CD29	13	5	VIH	femme	Afrique de l'Ouest	35.3469	21	20	logement personnel	hÈbergÈ famille et entourage	Pas de TS	0	0	0	0	6	Yes	<00	>5	<25	0-1r	West Africa	Fam-Etu	aucune	inact/chom	SS	1	1	7	6
00303DE04	13	5	VIH	femme	Afrique de l'Ouest	13.2551	10	9	famille et entourage	hÈbergÈ famille et entourage	Pas de TS	0	0	0	0	0	Yes	00'	1	>=30	2r	West Africa	Tenter	acti propre	actif	AME	1	1	1	0
00303FG58	13	5	VIH	homme	Afrique de l'Ouest	13.2551	25	24	famille et entourage	hÈbergÈ famille et entourage	TS court	0	0	0	0	0	No	<00	1	25-30	2r	West Africa	Tenter	acti part/fam	inact/chom	SS	1	0	1	0
00303FG58	13	5	VIH	homme	Afrique de l'Ouest	13.2551	25	24	famille et entourage	hÈbergÈ famille et entourage	TS court	0	0	0	0	1	No	<00	2	25-30	2r	West Africa	Tenter	acti part/fam	inact/chom	SS	1	0	2	1
00303FG58	13	5	VIH	homme	Afrique de l'Ouest	13.2551	25	24	famille et entourage	logement personnel	TS court	0	0	0	0	2	No	<00	3-4	25-30	2r	West Africa	Tenter	acti propre	actif	SS	1	0	3	2
00303FG58	13	5	VIH	homme	Afrique de l'Ouest	13.2551	25	24	famille et entourage	logement personnel	TS court	0	0	0	0	3	No	<00	3-4	25-30	2r	West Africa	Tenter	acti propre	actif	SS	1	0	4	3
00303FG58	13	5	VIH	homme	Afrique de l'Ouest	13.2551	25	24	famille et entourage	logement personnel	TS court	0	0	0	0	4	No	<00	>5	25-30	2r	West Africa	Tenter	acti propre	actif	SS	1	0	5	4
00303FG58	13	5	VIH	homme	Afrique de l'Ouest	13.2551	25	24	famille et entourage	logement personnel	TS court	0	0	0	0	5	No	<00	>5	25-30	2r	West Africa	Tenter	acti propre	actif	SS	1	0	6	5
00303FG58	13	5	VIH	homme	Afrique de l'Ouest	13.2551	25	24	famille et entourage	logement personnel	TS court	0	0	0	0	6	No	<00	>5	25-30	2r	West Africa	Tenter	acti propre	actif	SS	1	0	7	6
00303FG58	13	5	VIH	homme	Afrique de l'Ouest	13.2551	25	24	famille et entourage	logement personnel	Pas de TS	0	0	0	0	7	No	<00	>5	25-30	2r	West Africa	Tenter	acti propre	actif	SS	1	0	8	7
00303FG58	13	5	VIH	homme	Afrique de l'Ouest	13.2551	25	24	famille et entourage	hÈbergÈ famille et entourage	TS court	0	0	0	1	8	No	<00	>5	25-30	2r	West Africa	Tenter	acti propre	actif	SS	1	0	9	8
00303FG58	13	5	VIH	homme	Afrique de l'Ouest	13.2551	25	24	famille et entourage	logement personnel	TS court	0	0	0	1	9	Yes	<00	>5	25-30	2r	West Africa	Tenter	acti propre	actif	SS	1	1	10	9
00303HI34	13	5	VIH	femme	Afrique Centrale	15.4643	11	10	instabilitÈ rÈsidentielle	instabilitÈ rÈsidentielle	Pas de TS	0	0	0	1	0	Yes	00'	1	>=30	2r	Others	Fam-Etu	acti part/fam	actif	CMU	1	1	1	0
00303IJ35	13	5	VIH	homme	Afrique de l'Ouest	17.6735	33	32	structure collective/foyer	foyer	Pas de TS	0	0	0	0	0	Yes	<00	1	25-30	0-1r	West Africa	Menace	acti propre	actif	SS	1	1	1	0
00303JK10	13	5	VIH	homme	Afrique de l'Ouest	22.0918	9	8	instabilitÈ rÈsidentielle	instabilitÈ rÈsidentielle	Pas de TS	0	0	0	0	0	No	00'	1	>=30	2r	West Africa	Menace	acti propre	actif	CMU	1	0	1	0
00303JK10	13	5	VIH	homme	Afrique de l'Ouest	22.0918	9	8	instabilitÈ rÈsidentielle	instabilitÈ rÈsidentielle	TS court	0	0	0	1	1	Yes	00'	2	>=30	2r	West Africa	Menace	acti propre	actif	CMU	1	1	2	1
00303KL11	13	5	VIH	femme	Afrique de l'Ouest	12.3714	5	4	logement personnel	logement personnel	TS court	0	0	0	1	0	Yes	00'	1	25-30	0-1r	West Africa	Fam-Etu	acti part/fam	inact/chom	CMU	1	1	1	0
00303LM64	13	5	VIH	femme	Afrique Centrale	13.2551	3	2	famille et entourage	hÈbergÈ famille et entourage	Pas de TS	1	0	0	1	0	Yes	00'	1	<25	2r	Others	Tenter	acti propre	actif	CMU	1	1	1	0
00303NO40	13	5	VIH	homme	Afrique Centrale	17.6735	8	7	famille et entourage	hÈbergÈ famille et entourage	TS court	0	0	0	0	0	Yes	00'	1	>=30	2r	Others	Menace	acti part/fam	inact/chom	SS	1	1	1	0
00303PQ16	13	5	VIH	homme	Afrique de l'Ouest	22.0918	7	6	instabilitÈ rÈsidentielle	instabilitÈ rÈsidentielle	Pas de TS	0	0	0	0	0	No	00'	1	25-30	2r	West Africa	Tenter	acti propre	actif	SS	1	0	1	0
00303PQ16	13	5	VIH	homme	Afrique de l'Ouest	22.0918	7	6	instabilitÈ rÈsidentielle	instabilitÈ rÈsidentielle	Pas de TS	1	0	0	1	1	No	00'	2	25-30	2r	West Africa	Tenter	acti propre	actif	SS	1	0	2	1
00303PQ16	13	5	VIH	homme	Afrique de l'Ouest	22.0918	7	6	instabilitÈ rÈsidentielle	instabilitÈ rÈsidentielle	Pas de TS	0	0	0	1	2	No	00'	3-4	25-30	2r	West Africa	Tenter	acti propre	actif	SS	1	0	3	2
00303PQ16	13	5	VIH	homme	Afrique de l'Ouest	22.0918	7	6	instabilitÈ rÈsidentielle	instabilitÈ rÈsidentielle	TS court	0	0	0	1	3	Yes	00'	3-4	25-30	2r	West Africa	Tenter	acti propre	actif	SS	1	1	4	3
00303QR17	13	5	VIH	homme	Afrique Centrale	12.3714	15	14	famille et entourage	hÈbergÈ famille et entourage	Pas de TS	0	0	0	1	0	No	<00	1	<25	2r	Others	Tenter	acti propre	actif	SS	1	0	1	0
00303QR17	13	5	VIH	homme	Afrique Centrale	12.3714	15	14	famille et entourage	hÈbergÈ famille et entourage	Pas de TS	0	0	0	1	1	No	<00	2	<25	2r	Others	Tenter	acti propre	actif	SS	1	0	2	1
00303QR17	13	5	VIH	homme	Afrique Centrale	12.3714	15	14	famille et entourage	hÈbergÈ famille et entourage	Pas de TS	0	0	0	1	2	No	<00	3-4	<25	2r	Others	Tenter	acti propre	actif	SS	1	0	3	2
00303QR17	13	5	VIH	homme	Afrique Centrale	12.3714	15	14	famille et entourage	hÈbergÈ famille et entourage	Pas de TS	0	0	0	1	3	No	<00	3-4	<25	2r	Others	Tenter	acti propre	actif	SS	1	0	4	3
00303QR17	13	5	VIH	homme	Afrique Centrale	12.3714	15	14	famille et entourage	hÈbergÈ famille et entourage	Pas de TS	0	0	0	1	4	No	<00	>5	<25	2r	Others	Tenter	acti propre	actif	SS	1	0	5	4
00303QR17	13	5	VIH	homme	Afrique Centrale	12.3714	15	14	famille et entourage	hÈbergÈ famille et entourage	TS court	1	0	0	1	5	Yes	<00	>5	<25	2r	Others	Tenter	alloc	etudt	SS	1	1	6	5
00303RS70	13	5	VIH	homme	Afrique de l'Ouest	13.2551	6	5	structure collective/foyer	structure collective	Pas de TS	0	0	0	0	0	Yes	00'	1	25-30	0-1r	West Africa	Fam-Etu	aucune	inact/chom	SS	1	1	1	0
00303TU46	13	5	VIH	femme	Afrique de l'Ouest	17.6735	13	12	famille et entourage	hÈbergÈ famille et entourage	Pas de TS	0	0	0	0	0	Yes	00'	1	>=30	0-1r	West Africa	Fam-Etu	acti part/fam	actif	SS	1	1	1	0
00303UV47	13	5	VIH	homme	Afrique de l'Ouest	17.6735	24	23	famille et entourage	hÈbergÈ famille et entourage	Pas de TS	0	0	0	0	0	No	<00	1	>=30	0-1r	West Africa	Tenter	acti propre	actif	SS	1	0	1	0
00303UV47	13	5	VIH	homme	Afrique de l'Ouest	17.6735	24	23	famille et entourage	hÈbergÈ famille et entourage	Pas de TS	0	0	0	0	1	No	<00	2	>=30	0-1r	West Africa	Tenter	acti propre	actif	SS	1	0	2	1
00303UV47	13	5	VIH	homme	Afrique de l'Ouest	17.6735	24	23	famille et entourage	hÈbergÈ famille et entourage	Pas de TS	0	0	0	0	2	No	<00	3-4	>=30	0-1r	West Africa	Tenter	acti propre	actif	SS	1	0	3	2
00303UV47	13	5	VIH	homme	Afrique de l'Ouest	17.6735	24	23	famille et entourage	hÈbergÈ famille et entourage	Pas de TS	0	0	0	0	3	No	<00	3-4	>=30	0-1r	West Africa	Tenter	acti propre	actif	SS	1	0	4	3
00303UV47	13	5	VIH	homme	Afrique de l'Ouest	17.6735	24	23	famille et entourage	hÈbergÈ famille et entourage	Pas de TS	0	0	0	0	4	No	<00	>5	>=30	0-1r	West Africa	Tenter	acti propre	actif	SS	1	0	5	4
00303UV47	13	5	VIH	homme	Afrique de l'Ouest	17.6735	24	23	famille et entourage	hÈbergÈ famille et entourage	Pas de TS	0	0	0	0	5	No	<00	>5	>=30	0-1r	West Africa	Tenter	acti propre	actif	SS	1	0	6	5
00303UV47	13	5	VIH	homme	Afrique de l'Ouest	17.6735	24	23	famille et entourage	hÈbergÈ famille et entourage	Pas de TS	0	0	0	0	6	No	<00	>5	>=30	0-1r	West Africa	Tenter	acti propre	actif	SS	1	0	7	6
00303UV47	13	5	VIH	homme	Afrique de l'Ouest	17.6735	24	23	famille et entourage	hÈbergÈ famille et entourage	TS court	0	0	0	0	7	No	<00	>5	>=30	0-1r	West Africa	Tenter	acti propre	actif	SS	1	0	8	7
00303UV47	13	5	VIH	homme	Afrique de l'Ouest	17.6735	24	23	famille et entourage	hÈbergÈ famille et entourage	TS long	0	0	0	1	8	Yes	<00	>5	>=30	0-1r	West Africa	Tenter	acti propre	actif	SS	1	1	9	8
00303VW22	13	5	VIH	homme	Afrique Centrale	15.4643	4	3	famille et entourage	hÈbergÈ famille et entourage	Pas de TS	0	0	0	1	0	Yes	00'	1	>=30	2r	Others	Tenter	acti propre	actif	CMU	1	1	1	0
00303WX23	13	5	VIH	homme	Afrique Centrale	13.2551	13	12	famille et entourage	hÈbergÈ famille et entourage	Pas de TS	0	0	0	0	0	No	00'	1	25-30	2r	Others	Menace	acti propre	actif	SS	1	0	1	0
00303WX23	13	5	VIH	homme	Afrique Centrale	13.2551	13	12	famille et entourage	hÈbergÈ famille et entourage	Pas de TS	0	0	0	0	1	No	00'	2	25-30	2r	Others	Menace	acti propre	actif	SS	1	0	2	1
00303WX23	13	5	VIH	homme	Afrique Centrale	13.2551	13	12	famille et entourage	hÈbergÈ famille et entourage	NationalitÈ	0	0	0	0	2	Yes	00'	3-4	25-30	2r	Others	Menace	acti propre	actif	SS	1	1	3	2
00303XY76	13	5	VIH	femme	Afrique Centrale	13.2551	3	2	logement personnel	logement personnel	Pas de TS	1	0	0	1	0	No	00'	1	>=30	2r	Others	Fam-Etu	alloc	etudt	CMU	1	0	1	0
00303XY76	13	5	VIH	femme	Afrique Centrale	13.2551	3	2	logement personnel	logement personnel	TS long	0	0	0	1	1	Yes	00'	2	>=30	2r	Others	Fam-Etu	alloc	etudt	CMU	1	1	2	1
00303ZA52	13	5	VIH	femme	Afrique de l'Ouest	13.2551	2	1	famille et entourage	hÈbergÈ famille et entourage	Pas de TS	0	0	0	1	0	No	00'	1	>=30	2r	West Africa	Fam-Etu	aucune	inact/chom	SS	1	0	1	0
00303ZA52	13	5	VIH	femme	Afrique de l'Ouest	13.2551	2	1	famille et entourage	hÈbergÈ famille et entourage	Pas de TS	0	0	0	1	1	No	00'	2	>=30	2r	West Africa	Fam-Etu	aucune	inact/chom	SS	1	0	2	1
00304CD03	13	5	VIH	femme	Afrique Centrale	26.5102	10	9	instabilitÈ rÈsidentielle	instabilitÈ rÈsidentielle	Pas de TS	0	0	0	0	0	No	00'	1	25-30	2r	Others	Fam-Etu	acti propre	actif	CMU	1	0	1	0
00304CD03	13	5	VIH	femme	Afrique Centrale	26.5102	10	9	instabilitÈ rÈsidentielle	instabilitÈ rÈsidentielle	Pas de TS	0	0	0	0	1	No	00'	2	25-30	2r	Others	Fam-Etu	acti propre	actif	CMU	1	0	2	1
00304CD03	13	5	VIH	femme	Afrique Centrale	26.5102	10	9	instabilitÈ rÈsidentielle	instabilitÈ rÈsidentielle	Pas de TS	0	0	0	1	2	Yes	00'	3-4	25-30	2r	Others	Fam-Etu	acti propre	inact/chom	CMU	1	1	3	2
00304OP15	13	5	VIH	homme	Afrique de l'Ouest	8.83674	2	1	instabilitÈ rÈsidentielle	instabilitÈ rÈsidentielle	Pas de TS	0	0	0	1	0	Yes	00'	1	>=30	2r	West Africa	Tenter	acti propre	actif	AME	1	1	1	0
00304VW74	13	5	VIH	femme	Afrique Centrale	15.4643	5	4	famille et entourage	hÈbergÈ famille et entourage	Pas de TS	1	0	0	1	0	Yes	00'	1	25-30	2r	Others	Med	acti propre	actif	CMU	1	1	1	0
00401AB01	14	5	VIH	homme	Afrique de l'Ouest	19.1195	2	1	instabilitÈ rÈsidentielle	instabilitÈ rÈsidentielle	TS court	0	0	1	1	0	No	00'	1	>=30	sup	West Africa	Fam-Etu	acti propre	etudt	SS	1	0	1	0
00401AB01	14	5	VIH	homme	Afrique de l'Ouest	19.1195	2	1	instabilitÈ rÈsidentielle	instabilitÈ rÈsidentielle	TS court	1	0	1	1	1	Yes	00'	2	>=30	sup	West Africa	Fam-Etu	acti propre	etudt	SS	1	1	2	1
00401AB27	24	14	VHB	homme	Afrique Centrale	13.4318	12	11	instabilitÈ rÈsidentielle	instabilitÈ rÈsidentielle	TS court	0	0	0	0	0	No	00'	1	>=30	2r	Others	Menace	acti propre	actif	SS	1	0	1	0
00401AB27	24	14	VHB	homme	Afrique Centrale	13.4318	12	11	instabilitÈ rÈsidentielle	logement personnel	TS court	0	0	0	0	1	Yes	00'	2	>=30	2r	Others	Menace	acti propre	actif	SS	1	1	2	1
00401BC02	14	5	VIH	homme	Afrique de l'Ouest	13.6568	8	7	famille et entourage	hÈbergÈ famille et entourage	Pas de TS	0	1	0	1	0	No	00'	1	>=30	0-1r	West Africa	Tenter	acti propre	actif	SS	1	0	1	0
00401BC02	14	5	VIH	homme	Afrique de l'Ouest	13.6568	8	7	famille et entourage	hÈbergÈ famille et entourage	TS court	0	0	0	1	1	Yes	00'	2	>=30	0-1r	West Africa	Tenter	acti propre	actif	SS	1	1	2	1
00401BC28	14	5	VIH	homme	Afrique de l'Ouest	5.46271	12	11	instabilitÈ rÈsidentielle	instabilitÈ rÈsidentielle	Pas de TS	0	0	0	1	0	No	00'	1	25-30	0-1r	West Africa	Tenter	acti propre	actif	SS	1	0	1	0
00401BC28	14	5	VIH	homme	Afrique de l'Ouest	5.46271	12	11	instabilitÈ rÈsidentielle	foyer	TS court	0	0	0	1	1	Yes	00'	2	25-30	0-1r	West Africa	Tenter	acti propre	actif	SS	1	1	2	1
00401BC54	14	5	VIH	homme	Afrique de l'Ouest	9.10452	25	24	structure collective/foyer	foyer	TS court	1	0	0	0	0	No	<00	1	25-30	0-1r	West Africa	Tenter	acti propre	actif	CMU	1	0	1	0
00401BC54	14	5	VIH	homme	Afrique de l'Ouest	9.10452	25	24	structure collective/foyer	foyer	TS court	0	0	0	0	1	No	<00	2	25-30	0-1r	West Africa	Tenter	acti propre	actif	CMU	1	0	2	1
00401BC54	14	5	VIH	homme	Afrique de l'Ouest	9.10452	25	24	structure collective/foyer	foyer	TS court	0	0	0	0	2	No	<00	3-4	25-30	0-1r	West Africa	Tenter	acti propre	actif	CMU	1	0	3	2
00401BC54	14	5	VIH	homme	Afrique de l'Ouest	9.10452	25	24	structure collective/foyer	foyer	TS court	0	0	0	0	3	No	<00	3-4	25-30	0-1r	West Africa	Tenter	acti propre	actif	CMU	1	0	4	3
00401BC54	14	5	VIH	homme	Afrique de l'Ouest	9.10452	25	24	structure collective/foyer	foyer	TS court	1	0	0	0	4	Yes	<00	>5	25-30	0-1r	West Africa	Tenter	acti propre	actif	CMU	1	1	5	4
00401CD55	14	5	VIH	homme	Afrique Centrale	8.74034	25	24	logement personnel	logement personnel	TS court	1	0	0	0	0	Yes	<00	1	25-30	sup	Others	Fam-Etu	acti propre	actif	SS	1	1	1	0
00401DE04	14	5	VIH	femme	Afrique de l'Ouest	5.46271	7	6	instabilitÈ rÈsidentielle	instabilitÈ rÈsidentielle	Pas de TS	0	0	0	1	0	No	00'	1	>=30	0-1r	West Africa	Tenter	acti propre	actif	SS	1	0	1	0
00401DE04	14	5	VIH	femme	Afrique de l'Ouest	5.46271	7	6	instabilitÈ rÈsidentielle	instabilitÈ rÈsidentielle	Pas de TS	0	0	0	1	1	No	00'	2	>=30	0-1r	West Africa	Tenter	acti propre	actif	SS	1	0	2	1
00401DE04	14	5	VIH	femme	Afrique de l'Ouest	5.46271	7	6	instabilitÈ rÈsidentielle	instabilitÈ rÈsidentielle	Pas de TS	0	0	0	1	2	No	00'	3-4	>=30	0-1r	West Africa	Tenter	acti propre	actif	SS	1	0	3	2
00401DE04	14	5	VIH	femme	Afrique de l'Ouest	5.46271	7	6	instabilitÈ rÈsidentielle	instabilitÈ rÈsidentielle	Pas de TS	0	0	0	1	3	No	00'	3-4	>=30	0-1r	West Africa	Tenter	acti propre	actif	SS	1	0	4	3
00401DE04	14	5	VIH	femme	Afrique de l'Ouest	5.46271	7	6	instabilitÈ rÈsidentielle	instabilitÈ rÈsidentielle	TS court	0	0	0	1	4	Yes	00'	>5	>=30	0-1r	West Africa	Tenter	acti propre	actif	SS	1	1	5	4
00401DE30	14	5	VIH	homme	Afrique de l'Ouest	8.19407	6	5	logement personnel	logement personnel	TS long	0	0	0	1	0	Yes	00'	1	>=30	sup	West Africa	Fam-Etu	acti propre	actif	SS	1	1	1	0
00401DE56	14	5	VIH	femme	Afrique Centrale	27.3135	12	11	structure collective/foyer	structure collective	TS court	0	0	0	0	0	Yes	00'	1	25-30	2r	Others	Fam-Etu	acti part/fam	inact/chom	SS	1	1	1	0
00401EF31	24	14	VHB	homme	Afrique de l'Ouest	13.4318	24	23	structure collective/foyer	foyer	Pas de TS	0	0	0	0	0	Yes	<00	1	<25	0-1r	West Africa	Tenter	acti propre	actif	SS	1	1	1	0
00401EF57	14	5	VIH	femme	Afrique Centrale	5.46271	32	31	logement personnel	logement personnel	Pas de TS	1	0	0	0	0	No	<00	1	<25	2r	Others	Fam-Etu	acti part/fam	inact/chom	SS	1	0	1	0
00401EF57	14	5	VIH	femme	Afrique Centrale	5.46271	32	31	logement personnel	logement personnel	Pas de TS	0	0	0	0	1	No	<00	2	<25	2r	Others	Fam-Etu	acti part/fam	inact/chom	SS	1	0	2	1
00401EF57	14	5	VIH	femme	Afrique Centrale	5.46271	32	31	logement personnel	logement personnel	Pas de TS	0	0	0	0	2	No	<00	3-4	<25	2r	Others	Fam-Etu	acti part/fam	inact/chom	SS	1	0	3	2
00401EF57	14	5	VIH	femme	Afrique Centrale	5.46271	32	31	logement personnel	logement personnel	Pas de TS	0	0	0	0	3	Yes	<00	3-4	<25	2r	Others	Fam-Etu	acti part/fam	actif	SS	1	1	4	3
00401FG32	14	5	VIH	homme	Afrique de l'Est et Australe	5.46271	11	10	structure collective/foyer	structure collective	TS court	0	1	0	1	0	Yes	00'	1	>=30	sup	Others	Med	aucune	inact/chom	SS	1	1	1	0
00401FG58	24	14	VHB	homme	Afrique de l'Ouest	13.4318	2	1	instabilitÈ rÈsidentielle	instabilitÈ rÈsidentielle	Pas de TS	0	0	1	0	0	No	00'	1	>=30	2r	West Africa	Tenter	acti propre	actif	AME	1	0	1	0
00401FG58	24	14	VHB	homme	Afrique de l'Ouest	13.4318	2	1	instabilitÈ rÈsidentielle	instabilitÈ rÈsidentielle	Pas de TS	0	0	1	0	1	Yes	00'	2	>=30	2r	West Africa	Tenter	acti propre	actif	AME	1	1	2	1
00401GH07	14	5	VIH	homme	Afrique de l'Ouest	19.1195	12	11	famille et entourage	hÈbergÈ famille et entourage	Pas de TS	0	0	0	0	0	Yes	00'	1	>=30	0-1r	West Africa	Tenter	acti part/fam	inact/chom	SS	1	1	1	0
00401GH59	14	5	VIH	homme	Afrique de l'Ouest	9.10452	12	11	structure collective/foyer	foyer	TS court	1	1	0	1	0	Yes	00'	1	>=30	0-1r	West Africa	Tenter	acti propre	actif	CMU	1	1	1	0
00401HI08	14	5	VIH	femme	Afrique Centrale	9.10452	6	5	instabilitÈ rÈsidentielle	instabilitÈ rÈsidentielle	Pas de TS	0	0	0	0	0	Yes	00'	1	25-30	2r	Others	Tenter	acti part/fam	inact/chom	SS	1	1	1	0
00401HI34	14	5	VIH	homme	Afrique Centrale	5.46271	10	9	famille et entourage	hÈbergÈ famille et entourage	Pas de TS	0	0	0	0	0	No	00'	1	>=30	sup	Others	Tenter	acti part/fam	inact/chom	CMU	1	0	1	0
00401HI34	14	5	VIH	homme	Afrique Centrale	5.46271	10	9	famille et entourage	hÈbergÈ famille et entourage	Pas de TS	0	0	0	0	1	No	00'	2	>=30	sup	Others	Tenter	acti part/fam	inact/chom	CMU	1	0	2	1
00401HI34	14	5	VIH	homme	Afrique Centrale	5.46271	10	9	famille et entourage	hÈbergÈ famille et entourage	Pas de TS	0	0	0	0	2	No	00'	3-4	>=30	sup	Others	Tenter	acti part/fam	inact/chom	CMU	1	0	3	2
00401HI34	14	5	VIH	homme	Afrique Centrale	5.46271	10	9	famille et entourage	hÈbergÈ famille et entourage	TS court	0	1	0	1	3	Yes	00'	3-4	>=30	sup	Others	Tenter	acti part/fam	inact/chom	CMU	1	1	4	3
00401HI60	14	5	VIH	homme	Afrique de l'Ouest	9.10452	31	30	structure collective/foyer	foyer	Pas de TS	0	0	0	0	0	Yes	<00	1	25-30	0-1r	West Africa	Tenter	acti propre	actif	SS	1	1	1	0
00401IJ61	14	5	VIH	homme	Afrique Centrale	8.74034	29	28	famille et entourage	hÈbergÈ famille et entourage	TS court	0	0	0	0	0	Yes	<00	1	>=30	sup	Others	Fam-Etu	acti propre	etudt	SS	1	1	1	0
00401JK10	24	14	VHB	femme	Afrique de l'Ouest	13.4318	7	6	famille et entourage	hÈbergÈ famille et entourage	TS court	0	0	0	0	0	Yes	00'	1	>=30	2r	West Africa	Tenter	acti propre	inact/chom	SS	1	1	1	0
00401JK62	24	14	VHB	femme	Afrique de l'Est et Australe	13.4318	5	4	famille et entourage	hÈbergÈ famille et entourage	Pas de TS	0	0	1	0	0	No	00'	1	<25	2r	Others	Tenter	acti part/fam	inact/chom	AME	1	0	1	0
00401JK62	24	14	VHB	femme	Afrique de l'Est et Australe	13.4318	5	4	famille et entourage	hÈbergÈ famille et entourage	Pas de TS	0	0	1	0	1	Yes	00'	2	<25	2r	Others	Tenter	acti part/fam	inact/chom	AME	1	1	2	1
00401KL37	14	5	VIH	homme	Afrique Centrale	9.83288	13	12	instabilitÈ rÈsidentielle	instabilitÈ rÈsidentielle	Pas de TS	0	0	0	0	0	No	00'	1	>=30	2r	Others	Med	acti propre	actif	CMU	1	0	1	0
00401KL37	14	5	VIH	homme	Afrique Centrale	9.83288	13	12	instabilitÈ rÈsidentielle	instabilitÈ rÈsidentielle	Pas de TS	0	0	0	0	1	No	00'	2	>=30	2r	Others	Med	acti propre	actif	CMU	1	0	2	1
00401KL37	14	5	VIH	homme	Afrique Centrale	9.83288	13	12	instabilitÈ rÈsidentielle	instabilitÈ rÈsidentielle	TS court	0	0	0	1	2	Yes	00'	3-4	>=30	2r	Others	Med	acti propre	actif	CMU	1	1	3	2
00401MN13	14	5	VIH	femme	Afrique de l'Ouest	21.8508	14	13	famille et entourage	hÈbergÈ famille et entourage	TS court	0	0	0	1	0	Yes	<00	1	>=30	0-1r	West Africa	Med	acti part/fam	inact/chom	SS	1	1	1	0
00401NO40	14	5	VIH	femme	Afrique Centrale	5.46271	8	7	famille et entourage	hÈbergÈ famille et entourage	Pas de TS	0	0	0	0	0	No	00'	1	>=30	2r	Others	Tenter	acti part/fam	inact/chom	CMU	1	0	1	0
00401NO40	14	5	VIH	femme	Afrique Centrale	5.46271	8	7	famille et entourage	hÈbergÈ famille et entourage	TS court	0	0	0	1	1	Yes	00'	2	>=30	2r	Others	Tenter	acti part/fam	inact/chom	CMU	1	1	2	1
00401NO66	24	14	VHB	homme	Afrique de l'Ouest	20.1476	10	9	famille et entourage	hÈbergÈ famille et entourage	Pas de TS	0	0	0	0	0	Yes	00'	1	25-30	sup	West Africa	Menace	acti part/fam	inact/chom	SS	1	1	1	0
00401PQ42	14	5	VIH	homme	Afrique de l'Ouest	7.28361	11	10	instabilitÈ rÈsidentielle	instabilitÈ rÈsidentielle	TS court	0	0	0	1	0	Yes	00'	1	>=30	2r	West Africa	Tenter	acti propre	actif	SS	1	1	1	0
00401QR69	24	14	VHB	homme	Afrique de l'Ouest	13.4318	6	5	instabilitÈ rÈsidentielle	instabilitÈ rÈsidentielle	Pas de TS	0	0	0	0	0	No	00'	1	<25	2r	West Africa	Menace	acti propre	actif	CMU	1	0	1	0
00401QR69	24	14	VHB	homme	Afrique de l'Ouest	13.4318	6	5	instabilitÈ rÈsidentielle	instabilitÈ rÈsidentielle	TS court	0	0	0	0	1	Yes	00'	2	<25	2r	West Africa	Menace	acti propre	actif	CMU	1	1	2	1
00401RS44	14	5	VIH	femme	Afrique Centrale	5.46271	6	5	instabilitÈ rÈsidentielle	instabilitÈ rÈsidentielle	Pas de TS	0	0	0	1	0	No	00'	1	25-30	0-1r	Others	Tenter	acti propre	actif	AME	1	0	1	0
00401RS44	14	5	VIH	femme	Afrique Centrale	5.46271	6	5	instabilitÈ rÈsidentielle	instabilitÈ rÈsidentielle	Pas de TS	0	0	0	1	1	No	00'	2	25-30	0-1r	Others	Tenter	acti propre	actif	AME	1	0	2	1
00401RS44	14	5	VIH	femme	Afrique Centrale	5.46271	6	5	instabilitÈ rÈsidentielle	instabilitÈ rÈsidentielle	Pas de TS	0	0	0	1	2	No	00'	3-4	25-30	0-1r	Others	Tenter	acti propre	actif	AME	1	0	3	2
00401RS44	14	5	VIH	femme	Afrique Centrale	5.46271	6	5	instabilitÈ rÈsidentielle	logement personnel	TS court	0	0	0	1	3	Yes	00'	3-4	25-30	0-1r	Others	Tenter	acti propre	actif	AME	1	1	4	3
00401ST19	14	5	VIH	femme	Afrique Centrale	7.28361	32	31	instabilitÈ rÈsidentielle	instabilitÈ rÈsidentielle	Pas de TS	1	0	0	0	0	Yes	<00	1	<25	2r	Others	Fam-Etu	acti propre	actif	SS	1	1	1	0
00401TU46	14	5	VIH	homme	Afrique de l'Ouest	5.46271	3	2	famille et entourage	hÈbergÈ famille et entourage	NationalitÈ	0	1	0	1	0	No	00'	1	>=30	sup	West Africa	Menace	acti propre	inact/chom	CMU	1	0	1	0
00401TU46	14	5	VIH	homme	Afrique de l'Ouest	5.46271	3	2	famille et entourage	hÈbergÈ famille et entourage	NationalitÈ	0	0	0	1	1	Yes	00'	2	>=30	sup	West Africa	Menace	alloc	inact/chom	CMU	1	1	2	1
00401VW22	14	5	VIH	femme	Afrique Centrale	5.46271	6	5	instabilitÈ rÈsidentielle	instabilitÈ rÈsidentielle	Pas de TS	0	0	0	0	0	No	00'	1	25-30	2r	Others	Tenter	acti part/fam	inact/chom	SS	1	0	1	0
00401VW22	14	5	VIH	femme	Afrique Centrale	5.46271	6	5	instabilitÈ rÈsidentielle	instabilitÈ rÈsidentielle	Pas de TS	1	0	0	1	1	Yes	00'	2	25-30	2r	Others	Tenter	acti part/fam	inact/chom	SS	1	1	2	1
00401WX49	14	5	VIH	femme	Afrique de l'Ouest	9.83288	12	11	instabilitÈ rÈsidentielle	instabilitÈ rÈsidentielle	Pas de TS	0	0	0	0	0	Yes	00'	1	>=30	2r	West Africa	Tenter	acti propre	actif	SS	1	1	1	0
00401WX75	14	5	VIH	femme	Afrique de l'Ouest	5.46271	12	11	instabilitÈ rÈsidentielle	instabilitÈ rÈsidentielle	Pas de TS	0	0	0	1	0	No	00'	1	25-30	0-1r	West Africa	Tenter	aucune	inact/chom	SS	1	0	1	0
00401WX75	14	5	VIH	femme	Afrique de l'Ouest	5.46271	12	11	instabilitÈ rÈsidentielle	instabilitÈ rÈsidentielle	TS court	0	0	0	1	1	Yes	00'	2	25-30	0-1r	West Africa	Tenter	acti propre	actif	SS	1	1	2	1
00401XY50	14	5	VIH	homme	Afrique Centrale	5.46271	5	4	instabilitÈ rÈsidentielle	instabilitÈ rÈsidentielle	Pas de TS	0	0	0	1	0	Yes	00'	1	>=30	2r	Others	Med	acti propre	actif	SS	1	1	1	0
00401YZ25	24	14	VHB	homme	Afrique de l'Ouest	13.4318	10	9	logement personnel	logement personnel	TS court	0	0	1	0	0	Yes	00'	1	>=30	2r	West Africa	Tenter	acti propre	actif	SS	1	1	1	0
00401ZA26	14	5	VIH	homme	Afrique de l'Est et Australe	10.9254	8	7	structure collective/foyer	structure collective	TS court	0	0	0	1	0	No	00'	1	>=30	2r	Others	Menace	acti part/fam	inact/chom	SS	1	0	1	0
00401ZA26	14	5	VIH	homme	Afrique de l'Est et Australe	10.9254	8	7	structure collective/foyer	structure collective	TS court	0	0	0	1	1	Yes	00'	2	>=30	2r	Others	Menace	acti part/fam	inact/chom	SS	1	1	2	1
00401ZA52	24	14	VHB	homme	Afrique de l'Ouest	26.8635	8	7	famille et entourage	hÈbergÈ famille et entourage	TS court	0	0	1	0	0	Yes	00'	1	<25	0-1r	West Africa	Tenter	acti propre	actif	CMU	1	1	1	0
00401ZA78	14	5	VIH	femme	Afrique de l'Ouest	9.83288	12	11	instabilitÈ rÈsidentielle	instabilitÈ rÈsidentielle	Pas de TS	0	0	0	0	0	No	00'	1	25-30	0-1r	West Africa	Tenter	aucune	inact/chom	Pas	1	0	1	0
00401ZA78	14	5	VIH	femme	Afrique de l'Ouest	9.83288	12	11	instabilitÈ rÈsidentielle	instabilitÈ rÈsidentielle	Pas de TS	0	0	0	0	1	No	00'	2	25-30	0-1r	West Africa	Tenter	aucune	inact/chom	Pas	1	0	2	1
00401ZA78	14	5	VIH	femme	Afrique de l'Ouest	9.83288	12	11	instabilitÈ rÈsidentielle	instabilitÈ rÈsidentielle	Pas de TS	0	0	0	0	2	No	00'	3-4	25-30	0-1r	West Africa	Tenter	aucune	inact/chom	Pas	1	0	3	2
00401ZA78	14	5	VIH	femme	Afrique de l'Ouest	9.83288	12	11	instabilitÈ rÈsidentielle	instabilitÈ rÈsidentielle	Pas de TS	0	0	0	0	3	No	00'	3-4	25-30	0-1r	West Africa	Tenter	aucune	inact/chom	Pas	1	0	4	3
00401ZA78	14	5	VIH	femme	Afrique de l'Ouest	9.83288	12	11	instabilitÈ rÈsidentielle	instabilitÈ rÈsidentielle	Pas de TS	0	0	0	0	4	No	00'	>5	25-30	0-1r	West Africa	Tenter	aucune	inact/chom	Pas	1	0	5	4
00401ZA78	14	5	VIH	femme	Afrique de l'Ouest	9.83288	12	11	instabilitÈ rÈsidentielle	instabilitÈ rÈsidentielle	Pas de TS	0	0	0	0	5	No	00'	>5	25-30	0-1r	West Africa	Tenter	aucune	inact/chom	Pas	1	0	6	5
00401ZA78	14	5	VIH	femme	Afrique de l'Ouest	9.83288	12	11	instabilitÈ rÈsidentielle	instabilitÈ rÈsidentielle	Pas de TS	0	0	0	1	6	No	00'	>5	25-30	0-1r	West Africa	Tenter	aucune	actif	Pas	1	0	7	6
00401ZA78	14	5	VIH	femme	Afrique de l'Ouest	9.83288	12	11	instabilitÈ rÈsidentielle	instabilitÈ rÈsidentielle	Pas de TS	0	0	0	1	7	No	00'	>5	25-30	0-1r	West Africa	Tenter	aucune	actif	Pas	1	0	8	7
00401ZA78	14	5	VIH	femme	Afrique de l'Ouest	9.83288	12	11	instabilitÈ rÈsidentielle	instabilitÈ rÈsidentielle	Pas de TS	0	0	0	1	8	No	00'	>5	25-30	0-1r	West Africa	Tenter	aucune	actif	Pas	1	0	9	8
00401ZA78	14	5	VIH	femme	Afrique de l'Ouest	9.83288	12	11	instabilitÈ rÈsidentielle	instabilitÈ rÈsidentielle	Pas de TS	0	0	0	1	9	No	00'	>5	25-30	0-1r	West Africa	Tenter	aucune	actif	Pas	1	0	10	9
00401ZA78	14	5	VIH	femme	Afrique de l'Ouest	9.83288	12	11	instabilitÈ rÈsidentielle	instabilitÈ rÈsidentielle	Pas de TS	0	0	0	1	10	No	00'	>5	25-30	0-1r	West Africa	Tenter	aucune	actif	Pas	1	0	11	10
00401ZA78	14	5	VIH	femme	Afrique de l'Ouest	9.83288	12	11	instabilitÈ rÈsidentielle	instabilitÈ rÈsidentielle	Pas de TS	0	0	0	1	11	No	00'	>5	25-30	0-1r	West Africa	Tenter	aucune	actif	Pas	1	0	12	11
00402AB53	14	5	VIH	femme	Afrique de l'Ouest	9.10452	4	3	instabilitÈ rÈsidentielle	instabilitÈ rÈsidentielle	TS court	0	0	0	1	0	Yes	00'	1	>=30	2r	West Africa	Fam-Etu	acti part/fam	inact/chom	CMU	1	1	1	0
00402CD29	24	14	VHB	homme	Afrique de l'Ouest	13.4318	5	4	famille et entourage	hÈbergÈ famille et entourage	Pas de TS	1	0	0	0	0	No	00'	1	25-30	2r	West Africa	Tenter	acti propre	inact/chom	CMU	1	0	1	0
00402CD29	24	14	VHB	homme	Afrique de l'Ouest	13.4318	5	4	famille et entourage	hÈbergÈ famille et entourage	Pas de TS	0	0	1	0	1	No	00'	2	25-30	2r	West Africa	Tenter	acti propre	actif	CMU	1	0	2	1
00402CD29	24	14	VHB	homme	Afrique de l'Ouest	13.4318	5	4	famille et entourage	hÈbergÈ famille et entourage	Pas de TS	0	0	1	0	2	Yes	00'	3-4	25-30	2r	West Africa	Tenter	acti propre	actif	CMU	1	1	3	2
00402EF05	14	5	VIH	homme	Afrique de l'Ouest	16.3881	29	28	logement personnel	logement personnel	NationalitÈ	0	0	0	0	1	Yes	<00	2	<25	0-1r	West Africa	Tenter	acti propre	actif	SS	1	1	2	0
00402MN65	24	14	VHB	homme	Afrique de l'Ouest	13.4318	12	11	famille et entourage	hÈbergÈ famille et entourage	Pas de TS	0	0	0	0	0	Yes	00'	1	25-30	2r	West Africa	Tenter	acti propre	inact/chom	AME	1	1	1	0
00402QR17	14	5	VIH	femme	Afrique Centrale	10.9254	23	22	instabilitÈ rÈsidentielle	instabilitÈ rÈsidentielle	TS court	0	0	0	0	0	Yes	<00	1	<25	0-1r	Others	Tenter	acti part/fam	inact/chom	SS	1	1	1	0
00402RS70	14	5	VIH	femme	Afrique Centrale	5.46271	8	7	instabilitÈ rÈsidentielle	instabilitÈ rÈsidentielle	Pas de TS	0	0	0	0	0	Yes	00'	1	25-30	sup	Others	Tenter	acti part/fam	inact/chom	CMU	1	1	1	0
00402ST71	14	5	VIH	femme	Afrique de l'Ouest	5.46271	11	10	famille et entourage	hÈbergÈ famille et entourage	TS court	0	0	0	0	0	Yes	00'	1	25-30	2r	West Africa	Tenter	acti propre	actif	SS	1	1	1	0
00402UV47	24	14	VHB	homme	Afrique de l'Ouest	20.1476	12	11	logement personnel	logement personnel	Pas de TS	0	0	0	0	0	No	00'	1	25-30	0-1r	West Africa	Tenter	acti propre	actif	SS	1	0	1	0
00402UV47	24	14	VHB	homme	Afrique de l'Ouest	20.1476	12	11	logement personnel	logement personnel	Pas de TS	0	0	0	0	1	Yes	00'	2	25-30	0-1r	West Africa	Tenter	acti propre	actif	SS	1	1	2	1
00402WX23	14	5	VIH	homme	Afrique de l'Ouest	10.9254	10	9	famille et entourage	hÈbergÈ famille et entourage	Pas de TS	0	0	0	0	0	Yes	00'	1	>=30	0-1r	West Africa	Tenter	aucune	inact/chom	AME	1	1	1	0
00402WX75	14	5	VIH	homme	Afrique Centrale	5.46271	2	1	instabilitÈ rÈsidentielle	instabilitÈ rÈsidentielle	Pas de TS	0	0	0	1	0	No	00'	1	>=30	2r	Others	Tenter	acti propre	inact/chom	Pas	1	0	1	0
00402WX75	14	5	VIH	homme	Afrique Centrale	5.46271	2	1	instabilitÈ rÈsidentielle	hÈbergÈ famille et entourage	Pas de TS	0	1	0	1	1	No	00'	2	>=30	2r	Others	Tenter	aucune	inact/chom	Pas	1	0	2	1
00402XY76	14	5	VIH	femme	Afrique de l'Ouest	9.10452	14	13	famille et entourage	hÈbergÈ famille et entourage	Pas de TS	0	0	0	0	0	No	<00	1	>=30	2r	West Africa	Tenter	acti propre	actif	SS	1	0	1	0
00402XY76	14	5	VIH	femme	Afrique de l'Ouest	9.10452	14	13	famille et entourage	hÈbergÈ famille et entourage	TS court	0	0	0	0	1	No	<00	2	>=30	2r	West Africa	Tenter	acti propre	actif	SS	1	0	2	1
00402XY76	14	5	VIH	femme	Afrique de l'Ouest	9.10452	14	13	famille et entourage	instabilitÈ rÈsidentielle	TS court	0	0	0	1	2	Yes	<00	3-4	>=30	2r	West Africa	Tenter	acti propre	actif	SS	1	1	3	2
00402YZ77	24	14	VHB	homme	Afrique de l'Ouest	13.4318	3	2	famille et entourage	hÈbergÈ famille et entourage	Pas de TS	0	0	0	0	0	Yes	00'	1	25-30	2r	West Africa	Tenter	acti part/fam	inact/chom	AME	1	1	1	0
00403AB27	14	5	VIH	femme	Afrique de l'Ouest	8.19407	19	18	logement personnel	logement personnel	Pas de TS	0	0	0	0	0	No	<00	1	<25	2r	West Africa	Tenter	acti propre	actif	SS	1	0	1	0
00403AB27	14	5	VIH	femme	Afrique de l'Ouest	8.19407	19	18	logement personnel	logement personnel	Pas de TS	1	0	0	0	1	No	<00	2	<25	2r	West Africa	Tenter	acti propre	actif	SS	1	0	2	1
00403AB27	14	5	VIH	femme	Afrique de l'Ouest	8.19407	19	18	logement personnel	logement personnel	Pas de TS	0	0	0	0	2	No	<00	3-4	<25	2r	West Africa	Tenter	acti propre	actif	SS	1	0	3	2
00403AB27	14	5	VIH	femme	Afrique de l'Ouest	8.19407	19	18	logement personnel	logement personnel	TS court	0	0	0	0	3	Yes	<00	3-4	<25	2r	West Africa	Tenter	acti propre	actif	SS	1	1	4	3
00403BC80	14	5	VIH	homme	Afrique Centrale	8.74034	25	24	instabilitÈ rÈsidentielle	instabilitÈ rÈsidentielle	TS court	0	0	0	0	0	No	<00	1	25-30	2r	Others	Tenter	acti propre	actif	SS	1	0	1	0
00403BC80	14	5	VIH	homme	Afrique Centrale	8.74034	25	24	instabilitÈ rÈsidentielle	hÈbergÈ famille et entourage	TS court	0	0	0	0	1	Yes	<00	2	25-30	2r	Others	Tenter	acti propre	actif	SS	1	1	2	1
00403CD03	24	14	VHB	homme	Afrique de l'Ouest	13.4318	11	10	famille et entourage	hÈbergÈ famille et entourage	TS court	0	0	0	0	0	No	00'	1	25-30	sup	West Africa	Fam-Etu	aucune	inact/chom	SS	1	0	1	0
00403CD03	24	14	VHB	homme	Afrique de l'Ouest	13.4318	11	10	famille et entourage	hÈbergÈ famille et entourage	TS court	0	0	0	0	1	Yes	00'	2	25-30	sup	West Africa	Fam-Etu	acti propre	actif	SS	1	1	2	1
00403DE04	14	5	VIH	homme	Afrique de l'Ouest	8.19407	11	10	famille et entourage	hÈbergÈ famille et entourage	Pas de TS	0	0	0	1	0	No	00'	1	>=30	2r	West Africa	Med	acti propre	actif	AME	1	0	1	0
00403DE04	14	5	VIH	homme	Afrique de l'Ouest	8.19407	11	10	famille et entourage	hÈbergÈ famille et entourage	Pas de TS	0	0	0	1	1	No	00'	2	>=30	2r	West Africa	Med	acti propre	actif	AME	1	0	2	1
00403DE04	14	5	VIH	homme	Afrique de l'Ouest	8.19407	11	10	famille et entourage	hÈbergÈ famille et entourage	Pas de TS	0	0	0	1	2	No	00'	3-4	>=30	2r	West Africa	Med	acti propre	actif	AME	1	0	3	2
00403DE04	14	5	VIH	homme	Afrique de l'Ouest	8.19407	11	10	famille et entourage	hÈbergÈ famille et entourage	Pas de TS	0	0	0	1	3	No	00'	3-4	>=30	2r	West Africa	Med	acti propre	actif	AME	1	0	4	3
00403DE04	14	5	VIH	homme	Afrique de l'Ouest	8.19407	11	10	famille et entourage	hÈbergÈ famille et entourage	Pas de TS	0	0	0	1	4	No	00'	>5	>=30	2r	West Africa	Med	acti propre	actif	AME	1	0	5	4
00403DE04	14	5	VIH	homme	Afrique de l'Ouest	8.19407	11	10	famille et entourage	hÈbergÈ famille et entourage	Pas de TS	0	0	0	1	5	No	00'	>5	>=30	2r	West Africa	Med	acti propre	actif	AME	1	0	6	5
00403DE04	14	5	VIH	homme	Afrique de l'Ouest	8.19407	11	10	famille et entourage	hÈbergÈ famille et entourage	Pas de TS	0	0	0	1	6	No	00'	>5	>=30	2r	West Africa	Med	acti propre	actif	AME	1	0	7	6
00403DE04	14	5	VIH	homme	Afrique de l'Ouest	8.19407	11	10	famille et entourage	hÈbergÈ famille et entourage	Pas de TS	0	0	0	1	7	No	00'	>5	>=30	2r	West Africa	Med	acti propre	actif	AME	1	0	8	7
00403DE04	14	5	VIH	homme	Afrique de l'Ouest	8.19407	11	10	famille et entourage	hÈbergÈ famille et entourage	Pas de TS	0	0	0	1	8	Yes	00'	>5	>=30	2r	West Africa	Med	acti propre	actif	AME	1	1	9	8
00403EF57	24	14	VHB	homme	Afrique de l'Est et Australe	13.4318	23	22	instabilitÈ rÈsidentielle	instabilitÈ rÈsidentielle	TS court	0	0	0	0	0	No	<00	1	25-30	2r	Others	Fam-Etu	acti part/fam	etudt	SS	1	0	1	0
00403EF57	24	14	VHB	homme	Afrique de l'Est et Australe	13.4318	23	22	instabilitÈ rÈsidentielle	instabilitÈ rÈsidentielle	TS court	0	0	0	0	1	No	<00	2	25-30	2r	Others	Fam-Etu	acti part/fam	etudt	SS	1	0	2	1
00403EF57	24	14	VHB	homme	Afrique de l'Est et Australe	13.4318	23	22	instabilitÈ rÈsidentielle	instabilitÈ rÈsidentielle	TS court	0	0	0	0	2	No	<00	3-4	25-30	2r	Others	Fam-Etu	acti part/fam	inact/chom	SS	1	0	3	2
00403EF57	24	14	VHB	homme	Afrique de l'Est et Australe	13.4318	23	22	instabilitÈ rÈsidentielle	instabilitÈ rÈsidentielle	TS long	0	0	0	0	3	Yes	<00	3-4	25-30	2r	Others	Fam-Etu	acti part/fam	inact/chom	SS	1	1	4	3
00403GH33	14	5	VIH	femme	Afrique de l'Ouest	8.19407	13	12	famille et entourage	hÈbergÈ famille et entourage	TS court	0	0	0	1	0	No	00'	1	>=30	2r	West Africa	Med	alloc	inact/chom	CMU	1	0	1	0
00403GH33	14	5	VIH	femme	Afrique de l'Ouest	8.19407	13	12	famille et entourage	hÈbergÈ famille et entourage	TS court	0	0	0	1	1	Yes	00'	2	>=30	2r	West Africa	Med	alloc	inact/chom	CMU	1	1	2	1
00403IJ09	14	5	VIH	femme	Afrique Centrale	49.1644	15	14	famille et entourage	hÈbergÈ famille et entourage	Pas de TS	0	0	0	0	0	No	<00	1	>=30	2r	Others	Tenter	acti propre	actif	SS	1	0	1	0
00403IJ09	14	5	VIH	femme	Afrique Centrale	49.1644	15	14	famille et entourage	hÈbergÈ famille et entourage	Pas de TS	0	0	0	0	1	No	<00	2	>=30	2r	Others	Tenter	acti propre	actif	SS	1	0	2	1
00403IJ09	14	5	VIH	femme	Afrique Centrale	49.1644	15	14	famille et entourage	hÈbergÈ famille et entourage	Pas de TS	0	0	0	1	2	No	<00	3-4	>=30	2r	Others	Tenter	acti propre	actif	SS	1	0	3	2
00403IJ09	14	5	VIH	femme	Afrique Centrale	49.1644	15	14	famille et entourage	hÈbergÈ famille et entourage	Pas de TS	0	0	0	1	3	No	<00	3-4	>=30	2r	Others	Tenter	acti propre	actif	SS	1	0	4	3
00403IJ09	14	5	VIH	femme	Afrique Centrale	49.1644	15	14	famille et entourage	hÈbergÈ famille et entourage	Pas de TS	0	0	0	1	4	No	<00	>5	>=30	2r	Others	Tenter	acti propre	actif	SS	1	0	5	4
00403IJ09	14	5	VIH	femme	Afrique Centrale	49.1644	15	14	famille et entourage	hÈbergÈ famille et entourage	TS court	0	0	0	1	5	Yes	<00	>5	>=30	2r	Others	Tenter	acti propre	actif	SS	1	1	6	5
00403JK62	14	5	VIH	homme	Afrique de l'Ouest	8.19407	2	1	structure collective/foyer	foyer	TS court	0	0	0	1	0	Yes	00'	1	>=30	0-1r	West Africa	Tenter	acti propre	actif	SS	1	1	1	0
00403KL63	14	5	VIH	femme	Afrique de l'Ouest	8.19407	11	10	famille et entourage	hÈbergÈ famille et entourage	TS court	0	0	0	0	0	Yes	00'	1	25-30	2r	West Africa	Tenter	acti propre	actif	SS	1	1	1	0
00403MN39	14	5	VIH	femme	Afrique Centrale	8.19407	13	12	instabilitÈ rÈsidentielle	instabilitÈ rÈsidentielle	Pas de TS	0	0	0	0	0	Yes	00'	1	>=30	2r	Others	Fam-Etu	acti propre	actif	SS	1	1	1	0
00403PQ16	14	5	VIH	femme	Afrique Centrale	5.46271	8	7	famille et entourage	hÈbergÈ famille et entourage	TS court	0	1	0	1	0	Yes	00'	1	>=30	2r	Others	Med	acti part/fam	inact/chom	CMU	1	1	1	0
00403PQ68	14	5	VIH	femme	Afrique Centrale	8.19407	5	4	logement personnel	logement personnel	TS court	0	0	0	0	0	No	00'	1	>=30	2r	Others	Fam-Etu	acti part/fam	inact/chom	SS	1	0	1	0
00403PQ68	14	5	VIH	femme	Afrique Centrale	8.19407	5	4	logement personnel	logement personnel	TS court	0	0	0	0	1	Yes	00'	2	>=30	2r	Others	Fam-Etu	acti propre	actif	SS	1	1	2	1
00403QR69	14	5	VIH	femme	Afrique de l'Ouest	8.19407	19	18	famille et entourage	hÈbergÈ famille et entourage	Pas de TS	0	0	0	0	0	No	<00	1	>=30	2r	West Africa	Tenter	acti propre	actif	SS	1	0	1	0
00403QR69	14	5	VIH	femme	Afrique de l'Ouest	8.19407	19	18	famille et entourage	logement personnel	Pas de TS	0	0	0	0	1	No	<00	2	>=30	2r	West Africa	Tenter	acti propre	actif	SS	1	0	2	1
00403QR69	14	5	VIH	femme	Afrique de l'Ouest	8.19407	19	18	famille et entourage	hÈbergÈ famille et entourage	TS court	0	0	0	0	2	Yes	<00	3-4	>=30	2r	West Africa	Tenter	acti propre	actif	SS	1	1	3	2
00403ST45	14	5	VIH	femme	Afrique de l'Est et Australe	9.83288	3	2	logement personnel	logement personnel	TS court	0	0	0	1	0	Yes	00'	1	>=30	sup	Others	Fam-Etu	acti propre	inact/chom	SS	1	1	1	0
00403VW22	24	14	VHB	femme	Afrique de l'Ouest	26.8635	12	11	instabilitÈ rÈsidentielle	instabilitÈ rÈsidentielle	Pas de TS	0	0	0	0	0	Yes	00'	1	<25	2r	West Africa	Tenter	acti part/fam	inact/chom	SS	1	1	1	0
00403VW74	24	14	VHB	femme	Afrique de l'Ouest	13.4318	2	1	instabilitÈ rÈsidentielle	instabilitÈ rÈsidentielle	Pas de TS	1	0	1	0	0	Yes	00'	1	>=30	0-1r	West Africa	Med	acti part/fam	inact/chom	AME	1	1	1	0
00404AB01	24	14	VHB	homme	Afrique de l'Ouest	13.4318	15	14	famille et entourage	hÈbergÈ famille et entourage	Pas de TS	0	0	0	0	0	Yes	<00	1	25-30	2r	West Africa	Tenter	acti propre	actif	SS	1	1	1	0
00404CD55	14	5	VIH	femme	Afrique de l'Ouest	10.9254	4	3	instabilitÈ rÈsidentielle	instabilitÈ rÈsidentielle	Pas de TS	0	0	0	1	0	Yes	00'	1	>=30	2r	West Africa	Med	aucune	inact/chom	SS	1	1	1	0
00404GH07	14	5	VIH	homme	Afrique Centrale	5.46271	12	11	instabilitÈ rÈsidentielle	instabilitÈ rÈsidentielle	Pas de TS	0	0	0	0	0	No	00'	1	25-30	2r	Others	Menace	aucune	inact/chom	CMU	1	0	1	0
00404GH07	14	5	VIH	homme	Afrique Centrale	5.46271	12	11	instabilitÈ rÈsidentielle	instabilitÈ rÈsidentielle	Pas de TS	0	1	0	1	1	No	00'	2	25-30	2r	Others	Menace	aucune	inact/chom	CMU	1	0	2	1
00404GH07	14	5	VIH	homme	Afrique Centrale	5.46271	12	11	instabilitÈ rÈsidentielle	instabilitÈ rÈsidentielle	Pas de TS	0	0	0	1	2	No	00'	3-4	25-30	2r	Others	Menace	aucune	inact/chom	CMU	1	0	3	2
00404GH07	14	5	VIH	homme	Afrique Centrale	5.46271	12	11	instabilitÈ rÈsidentielle	structure collective	TS court	0	0	0	1	3	Yes	00'	3-4	25-30	2r	Others	Menace	acti propre	actif	CMU	1	1	4	3
00404KL37	14	5	VIH	femme	Afrique Centrale	5.46271	9	8	instabilitÈ rÈsidentielle	instabilitÈ rÈsidentielle	Pas de TS	0	0	0	1	0	No	00'	1	>=30	2r	Others	Tenter	aucune	inact/chom	SS	1	0	1	0
00404KL37	14	5	VIH	femme	Afrique Centrale	5.46271	9	8	instabilitÈ rÈsidentielle	instabilitÈ rÈsidentielle	TS court	0	0	0	1	1	Yes	00'	2	>=30	2r	Others	Tenter	aucune	inact/chom	SS	1	1	2	1
00404MN13	14	5	VIH	femme	Afrique de l'Ouest	5.46271	4	3	instabilitÈ rÈsidentielle	instabilitÈ rÈsidentielle	TS court	0	1	1	1	0	Yes	00'	1	25-30	2r	West Africa	Tenter	aucune	inact/chom	CMU	1	1	1	0
00404ST19	14	5	VIH	homme	Afrique de l'Ouest	21.8508	11	10	famille et entourage	hÈbergÈ famille et entourage	Pas de TS	0	0	0	0	0	Yes	00'	1	>=30	0-1r	West Africa	Tenter	acti part/fam	inact/chom	SS	1	1	1	0
00404WX49	14	5	VIH	femme	Afrique de l'Ouest	10.9254	14	13	famille et entourage	hÈbergÈ famille et entourage	Pas de TS	0	0	0	0	0	No	<00	1	25-30	2r	West Africa	Menace	acti propre	inact/chom	SS	1	0	1	0
00404WX49	14	5	VIH	femme	Afrique de l'Ouest	10.9254	14	13	famille et entourage	hÈbergÈ famille et entourage	Pas de TS	0	0	0	0	1	Yes	<00	2	25-30	2r	West Africa	Menace	acti propre	actif	SS	1	1	2	1
00404YZ25	14	5	VIH	femme	Afrique de l'Ouest	10.9254	4	3	instabilitÈ rÈsidentielle	instabilitÈ rÈsidentielle	TS court	0	0	0	1	0	Yes	00'	1	>=30	0-1r	West Africa	Med	aucune	inact/chom	CMU	1	1	1	0
00405EF05	14	5	VIH	femme	Afrique de l'Ouest	9.83288	12	11	instabilitÈ rÈsidentielle	instabilitÈ rÈsidentielle	Pas de TS	0	0	0	0	0	No	00'	1	25-30	2r	West Africa	Tenter	acti propre	actif	SS	1	0	1	0
00405EF05	14	5	VIH	femme	Afrique de l'Ouest	9.83288	12	11	instabilitÈ rÈsidentielle	logement personnel	Pas de TS	0	0	0	0	1	Yes	00'	2	25-30	2r	West Africa	Tenter	acti propre	actif	SS	1	1	2	1
00405KL11	14	5	VIH	femme	Afrique Centrale	8.74034	2	1	instabilitÈ rÈsidentielle	instabilitÈ rÈsidentielle	TS court	0	0	0	1	0	Yes	00'	1	>=30	2r	Others	Menace	acti propre	inact/chom	CMU	1	1	1	0
00501AB01	15	5	VIH	femme	Afrique de l'Ouest	5.69272	13	12	instabilitÈ rÈsidentielle	instabilitÈ rÈsidentielle	Pas de TS	1	0	0	1	0	Yes	00'	1	>=30	0-1r	West Africa	Tenter	acti propre	actif	SS	1	1	1	0
00501BC28	15	5	VIH	homme	Afrique Centrale	4.42767	14	13	famille et entourage	hÈbergÈ famille et entourage	Pas de TS	1	0	0	0	0	Yes	<00	1	>=30	2r	Others	Menace	acti propre	actif	SS	1	1	1	0
00501BC29	15	5	VIH	homme	Afrique Centrale	5.69272	6	5	structure collective/foyer	foyer	TS court	0	0	0	1	0	No	00'	1	25-30	2r	Others	Menace	aucune	inact/chom	CMU	1	0	1	0
00501BC29	15	5	VIH	homme	Afrique Centrale	5.69272	6	5	structure collective/foyer	foyer	TS court	0	0	0	1	1	Yes	00'	2	25-30	2r	Others	Menace	aucune	inact/chom	CMU	1	1	2	1
00501BC80	15	5	VIH	homme	Afrique de l'Ouest	4.42767	13	12	famille et entourage	hÈbergÈ famille et entourage	Pas de TS	0	0	0	0	0	Yes	00'	1	>=30	0-1r	West Africa	Menace	acti propre	actif	SS	1	1	1	0
00501CD29	15	5	VIH	femme	Afrique de l'Ouest	6.32524	13	12	famille et entourage	hÈbergÈ famille et entourage	TS court	0	0	0	1	0	Yes	00'	1	>=30	0-1r	West Africa	Med	acti propre	actif	CMU	1	1	1	0
00501EF57	15	5	VIH	homme	Afrique de l'Ouest	4.42767	14	13	famille et entourage	hÈbergÈ famille et entourage	Pas de TS	0	0	0	0	0	No	<00	1	<25	0-1r	West Africa	Tenter	acti propre	actif	SS	1	0	1	0
00501EF57	15	5	VIH	homme	Afrique de l'Ouest	4.42767	14	13	famille et entourage	hÈbergÈ famille et entourage	Pas de TS	0	0	0	0	1	No	<00	2	<25	0-1r	West Africa	Tenter	acti propre	actif	SS	1	0	2	1
00501EF57	15	5	VIH	homme	Afrique de l'Ouest	4.42767	14	13	famille et entourage	hÈbergÈ famille et entourage	Pas de TS	0	0	0	0	2	No	<00	3-4	<25	0-1r	West Africa	Tenter	acti propre	actif	SS	1	0	3	2
00501EF57	15	5	VIH	homme	Afrique de l'Ouest	4.42767	14	13	famille et entourage	hÈbergÈ famille et entourage	Pas de TS	0	0	0	0	3	No	<00	3-4	<25	0-1r	West Africa	Tenter	acti propre	actif	SS	1	0	4	3
00501EF57	15	5	VIH	homme	Afrique de l'Ouest	4.42767	14	13	famille et entourage	hÈbergÈ famille et entourage	Pas de TS	0	0	0	0	4	No	<00	>5	<25	0-1r	West Africa	Tenter	acti propre	actif	SS	1	0	5	4
00501EF57	15	5	VIH	homme	Afrique de l'Ouest	4.42767	14	13	famille et entourage	hÈbergÈ famille et entourage	Pas de TS	0	0	0	0	5	No	<00	>5	<25	0-1r	West Africa	Tenter	acti propre	actif	SS	1	0	6	5
00501EF57	15	5	VIH	homme	Afrique de l'Ouest	4.42767	14	13	famille et entourage	hÈbergÈ famille et entourage	Pas de TS	0	0	0	0	6	No	<00	>5	<25	0-1r	West Africa	Tenter	acti propre	actif	SS	1	0	7	6
00501EF57	15	5	VIH	homme	Afrique de l'Ouest	4.42767	14	13	famille et entourage	hÈbergÈ famille et entourage	Pas de TS	0	0	0	0	7	Yes	<00	>5	<25	0-1r	West Africa	Tenter	acti propre	actif	SS	1	1	8	7
00501FG06	15	5	VIH	homme	Afrique Centrale	6.32524	10	9	structure collective/foyer	structure collective	TS court	1	0	0	1	0	Yes	00'	1	>=30	sup	Others	Med	alloc	inact/chom	SS	1	1	1	0
00501KL63	15	5	VIH	femme	Afrique Centrale	6.32524	24	23	famille et entourage	hÈbergÈ famille et entourage	Pas de TS	1	0	0	0	0	Yes	<00	1	25-30	2r	Others	Med	acti part/fam	inact/chom	SS	1	1	1	0
00501MN13	15	5	VIH	femme	Afrique de l'Ouest	5.69272	4	3	instabilitÈ rÈsidentielle	instabilitÈ rÈsidentielle	Pas de TS	0	0	0	0	0	No	00'	1	25-30	2r	West Africa	Tenter	acti propre	actif	AME	1	0	1	0
00501MN13	15	5	VIH	femme	Afrique de l'Ouest	5.69272	4	3	instabilitÈ rÈsidentielle	instabilitÈ rÈsidentielle	Pas de TS	0	0	0	0	1	No	00'	2	25-30	2r	West Africa	Tenter	acti propre	actif	AME	1	0	2	1
00501MN13	15	5	VIH	femme	Afrique de l'Ouest	5.69272	4	3	instabilitÈ rÈsidentielle	hÈbergÈ famille et entourage	Pas de TS	0	0	0	1	2	Yes	00'	3-4	25-30	2r	West Africa	Tenter	acti propre	actif	AME	1	1	3	2
00501NO14	15	5	VIH	homme	Afrique de l'Ouest	5.06019	11	10	logement personnel	logement personnel	Pas de TS	0	0	0	0	0	Yes	00'	1	>=30	sup	West Africa	Menace	alloc	inact/chom	SS	1	1	1	0
00501ST19	15	5	VIH	femme	Afrique Centrale	5.69272	10	9	structure collective/foyer	foyer	TS court	1	0	0	1	0	Yes	00'	1	25-30	sup	Others	Menace	acti propre	actif	SS	1	1	1	0
00501ST45	15	5	VIH	homme	Afrique de l'Ouest	4.42767	3	2	instabilitÈ rÈsidentielle	instabilitÈ rÈsidentielle	Pas de TS	0	0	0	0	0	No	00'	1	>=30	2r	West Africa	Tenter	acti part/fam	inact/chom	AME	1	0	1	0
00501ST45	15	5	VIH	homme	Afrique de l'Ouest	4.42767	3	2	instabilitÈ rÈsidentielle	hÈbergÈ famille et entourage	Pas de TS	0	0	1	1	1	Yes	00'	2	>=30	2r	West Africa	Tenter	acti part/fam	inact/chom	AME	1	1	2	1
00501TU20	15	5	VIH	femme	Afrique Centrale	5.06019	22	21	famille et entourage	hÈbergÈ famille et entourage	TS court	0	1	0	0	0	Yes	<00	1	<25	2r	Others	Fam-Etu	acti part/fam	inact/chom	CMU	1	1	1	0
00501UV21	15	5	VIH	femme	Afrique de l'Ouest	5.69272	14	13	logement personnel	logement personnel	TS long	0	0	0	0	0	Yes	<00	1	<25	2r	West Africa	Fam-Etu	acti part/fam	actif	CMU	1	1	1	0
00501WX75	15	5	VIH	homme	Afrique de l'Ouest	4.42767	2	1	famille et entourage	hÈbergÈ famille et entourage	Pas de TS	0	0	0	1	0	Yes	00'	1	>=30	2r	West Africa	Tenter	acti propre	inact/chom	AME	1	1	1	0
00502AB27	15	5	VIH	femme	Afrique de l'Ouest	4.55418	15	14	famille et entourage	hÈbergÈ famille et entourage	Pas de TS	0	0	0	0	0	Yes	<00	1	25-30	2r	West Africa	Tenter	acti part/fam	inact/chom	CMU	1	1	1	0
00502CD98	15	5	VIH	femme	Afrique de l'Ouest	8.85534	9	8	logement personnel	logement personnel	TS court	0	0	0	0	0	Yes	00'	1	25-30	sup	West Africa	Fam-Etu	alloc	etudt	SS	1	1	1	0
00502CD99	15	5	VIH	femme	Afrique Centrale	7.59029	13	12	instabilitÈ rÈsidentielle	instabilitÈ rÈsidentielle	Pas de TS	0	0	0	0	0	Yes	00'	1	<25	sup	Others	Tenter	acti propre	actif	SS	1	1	1	0
00502DE04	15	5	VIH	femme	Afrique Centrale	4.74393	21	20	famille et entourage	hÈbergÈ famille et entourage	TS court	0	0	0	0	0	Yes	<00	1	<25	2r	Others	Tenter	acti propre	actif	SS	1	1	1	0
00502DE99	15	5	VIH	femme	Afrique de l'Ouest	7.59029	16	15	logement personnel	logement personnel	Pas de TS	0	0	0	0	0	Yes	<00	1	>=30	0-1r	West Africa	Tenter	acti part/fam	inact/chom	SS	1	1	1	0
00502EF05	15	5	VIH	femme	Afrique Centrale	6.32524	11	10	instabilitÈ rÈsidentielle	instabilitÈ rÈsidentielle	TS court	0	0	0	0	0	Yes	00'	1	25-30	sup	Others	Fam-Etu	acti propre	actif	SS	1	1	1	0
00502EF57	15	5	VIH	homme	Afrique Centrale	4.74393	4	3	instabilitÈ rÈsidentielle	instabilitÈ rÈsidentielle	Pas de TS	0	1	0	1	0	No	00'	1	>=30	sup	Others	Tenter	acti propre	inact/chom	SS	1	0	1	0
00502EF57	15	5	VIH	homme	Afrique Centrale	4.74393	4	3	instabilitÈ rÈsidentielle	instabilitÈ rÈsidentielle	TS court	0	0	0	1	1	Yes	00'	2	>=30	sup	Others	Tenter	acti propre	actif	SS	1	1	2	1
00502FG32	15	5	VIH	femme	Afrique Centrale	9.48787	2	1	famille et entourage	hÈbergÈ famille et entourage	Pas de TS	0	0	0	1	0	Yes	00'	1	>=30	2r	Others	Menace	acti part/fam	inact/chom	AME	1	1	1	0
00502GH33	15	5	VIH	femme	Afrique de l'Ouest	4.74393	18	17	famille et entourage	hÈbergÈ famille et entourage	Pas de TS	0	0	0	0	0	Yes	<00	1	<25	0-1r	West Africa	Tenter	acti propre	actif	SS	1	1	1	0
00502IJ09	15	5	VIH	homme	Afrique Centrale	3.79515	12	11	instabilitÈ rÈsidentielle	instabilitÈ rÈsidentielle	TS court	0	0	0	0	0	Yes	00'	1	>=30	0-1r	Others	Tenter	acti propre	actif	SS	1	1	1	0
00502IJ61	15	5	VIH	femme	Afrique Centrale	9.48787	3	2	famille et entourage	hÈbergÈ famille et entourage	Pas de TS	0	0	0	1	0	Yes	00'	1	>=30	2r	Others	Med	acti propre	actif	AME	1	1	1	0
00502IJ98	15	5	VIH	femme	Afrique de l'Ouest	5.06019	13	12	famille et entourage	hÈbergÈ famille et entourage	Pas de TS	0	0	0	0	0	No	00'	1	>=30	2r	West Africa	Tenter	acti propre	actif	SS	1	0	1	0
00502IJ98	15	5	VIH	femme	Afrique de l'Ouest	5.06019	13	12	famille et entourage	hÈbergÈ famille et entourage	Pas de TS	0	0	0	0	1	No	00'	2	>=30	2r	West Africa	Tenter	acti propre	actif	SS	1	0	2	1
00502IJ98	15	5	VIH	femme	Afrique de l'Ouest	5.06019	13	12	famille et entourage	hÈbergÈ famille et entourage	Pas de TS	0	0	0	0	2	No	00'	3-4	>=30	2r	West Africa	Tenter	acti propre	actif	SS	1	0	3	2
00502IJ98	15	5	VIH	femme	Afrique de l'Ouest	5.06019	13	12	famille et entourage	hÈbergÈ famille et entourage	Pas de TS	0	0	0	0	3	No	00'	3-4	>=30	2r	West Africa	Tenter	acti propre	actif	SS	1	0	4	3
00502IJ98	15	5	VIH	femme	Afrique de l'Ouest	5.06019	13	12	famille et entourage	logement personnel	Pas de TS	0	0	0	0	4	Yes	00'	>5	>=30	2r	West Africa	Tenter	acti propre	actif	SS	1	1	5	4
00502KL37	15	5	VIH	femme	Afrique Centrale	6.32524	24	23	famille et entourage	hÈbergÈ famille et entourage	Pas de TS	0	0	0	0	0	No	<00	1	<25	2r	Others	Fam-Etu	acti propre	actif	SS	1	0	1	0
00502KL37	15	5	VIH	femme	Afrique Centrale	6.32524	24	23	famille et entourage	hÈbergÈ famille et entourage	TS court	1	0	0	1	1	Yes	<00	2	<25	2r	Others	Fam-Etu	acti propre	actif	SS	1	1	2	1
00502KL63	15	5	VIH	femme	Afrique de l'Ouest	4.74393	12	11	famille et entourage	hÈbergÈ famille et entourage	Pas de TS	0	0	0	0	0	Yes	00'	1	<25	2r	West Africa	Tenter	acti propre	actif	CMU	1	1	1	0
00502LM12	15	5	VIH	femme	Afrique Centrale	4.42767	13	12	famille et entourage	hÈbergÈ famille et entourage	Pas de TS	0	0	0	0	0	Yes	00'	1	>=30	sup	Others	Tenter	aucune	inact/chom	SS	1	1	1	0
00502MN39	15	5	VIH	homme	Afrique Centrale	4.74393	10	9	famille et entourage	hÈbergÈ famille et entourage	Pas de TS	0	0	0	0	0	Yes	00'	1	>=30	0-1r	Others	Tenter	acti propre	actif	SS	1	1	1	0
00502MN99	15	5	VIH	homme	Afrique de l'Ouest	4.55418	10	9	instabilitÈ rÈsidentielle	instabilitÈ rÈsidentielle	TS court	0	1	1	1	0	Yes	00'	1	25-30	0-1r	West Africa	Med	aucune	inact/chom	AME	1	1	1	0
00502OP15	15	5	VIH	homme	Afrique Centrale	7.59029	4	3	logement personnel	logement personnel	Pas de TS	0	0	0	1	0	Yes	00'	1	>=30	0-1r	Others	Fam-Etu	acti part/fam	inact/chom	Pas	1	1	1	0
00502OP41	15	5	VIH	femme	Afrique de l'Ouest	6.32524	14	13	famille et entourage	hÈbergÈ famille et entourage	Pas de TS	0	0	0	0	0	Yes	<00	1	25-30	2r	West Africa	Tenter	acti propre	actif	CMU	1	1	1	0
00502OP99	15	5	VIH	femme	Afrique de l'Ouest	7.59029	13	12	famille et entourage	hÈbergÈ famille et entourage	Pas de TS	0	0	0	0	0	Yes	00'	1	<25	2r	West Africa	Fam-Etu	acti propre	actif	SS	1	1	1	0
00502QR17	15	5	VIH	homme	Afrique Centrale	8.85534	22	21	instabilitÈ rÈsidentielle	instabilitÈ rÈsidentielle	TS court	0	0	0	0	0	Yes	<00	1	25-30	sup	Others	Menace	alloc	inact/chom	SS	1	1	1	0
00502RS70	15	5	VIH	homme	Afrique Centrale	4.55418	4	3	instabilitÈ rÈsidentielle	instabilitÈ rÈsidentielle	TS court	1	0	0	0	0	Yes	00'	1	25-30	sup	Others	Tenter	alloc	inact/chom	CMU	1	1	1	0
00502ST45	15	5	VIH	femme	Afrique Centrale	3.79515	13	12	famille et entourage	hÈbergÈ famille et entourage	TS court	0	1	0	1	0	No	00'	1	>=30	2r	Others	Menace	aucune	inact/chom	SS	1	0	1	0
00502ST45	15	5	VIH	femme	Afrique Centrale	3.79515	13	12	famille et entourage	hÈbergÈ famille et entourage	TS court	0	1	0	1	1	No	00'	2	>=30	2r	Others	Menace	aucune	inact/chom	SS	1	0	2	1
00502ST45	15	5	VIH	femme	Afrique Centrale	3.79515	13	12	famille et entourage	hÈbergÈ famille et entourage	TS court	0	0	0	1	2	Yes	00'	3-4	>=30	2r	Others	Menace	aucune	inact/chom	SS	1	1	3	2
00502TU72	15	5	VIH	homme	Afrique de l'Ouest	4.55418	2	1	famille et entourage	hÈbergÈ famille et entourage	TS court	0	0	0	1	0	Yes	00'	1	>=30	0-1r	West Africa	Tenter	aucune	inact/chom	CMU	1	1	1	0
00502UV21	15	5	VIH	femme	Afrique Centrale	3.79515	22	21	famille et entourage	hÈbergÈ famille et entourage	TS court	0	0	0	0	0	No	<00	1	25-30	2r	Others	Fam-Etu	acti part/fam	inact/chom	CMU	1	0	1	0
00502UV21	15	5	VIH	femme	Afrique Centrale	3.79515	22	21	famille et entourage	hÈbergÈ famille et entourage	Pas de TS	1	0	0	0	1	No	<00	2	25-30	2r	Others	Fam-Etu	acti part/fam	inact/chom	CMU	1	0	2	1
00502UV21	15	5	VIH	femme	Afrique Centrale	3.79515	22	21	famille et entourage	logement personnel	Pas de TS	1	0	0	1	2	No	<00	3-4	25-30	2r	Others	Fam-Etu	acti part/fam	inact/chom	CMU	1	0	3	2
00502UV21	15	5	VIH	femme	Afrique Centrale	3.79515	22	21	famille et entourage	instabilitÈ rÈsidentielle	Pas de TS	1	0	0	1	3	Yes	<00	3-4	25-30	2r	Others	Fam-Etu	acti part/fam	inact/chom	CMU	1	1	4	3
00502UV47	15	5	VIH	homme	Afrique de l'Ouest	6.32524	33	32	logement personnel	logement personnel	Pas de TS	0	0	0	0	0	No	<00	1	25-30	0-1r	West Africa	Tenter	acti part/fam	inact/chom	SS	1	0	1	0
00502UV47	15	5	VIH	homme	Afrique de l'Ouest	6.32524	33	32	logement personnel	logement personnel	TS court	0	0	0	0	1	Yes	<00	2	25-30	0-1r	West Africa	Tenter	acti part/fam	inact/chom	SS	1	1	2	1
00502WX23	15	5	VIH	femme	Afrique Centrale	8.85534	29	28	famille et entourage	hÈbergÈ famille et entourage	TS court	0	0	0	0	0	Yes	<00	1	<25	2r	Others	Fam-Etu	acti propre	actif	SS	1	1	1	0
00502WX49	15	5	VIH	femme	Afrique de l'Ouest	6.32524	10	9	famille et entourage	hÈbergÈ famille et entourage	TS court	0	0	0	0	0	Yes	00'	1	<25	2r	West Africa	Tenter	alloc	inact/chom	CMU	1	1	1	0
00502YZ51	15	5	VIH	homme	Afrique de l'Ouest	4.74393	11	10	structure collective/foyer	foyer	TS court	0	0	0	1	0	Yes	00'	1	>=30	2r	West Africa	Tenter	acti propre	actif	SS	1	1	1	0
00502YZ77	15	5	VIH	femme	Afrique de l'Ouest	4.74393	10	9	famille et entourage	hÈbergÈ famille et entourage	Pas de TS	0	0	0	0	0	Yes	00'	1	25-30	0-1r	West Africa	Menace	acti propre	actif	SS	1	1	1	0
00502ZA78	15	5	VIH	homme	Afrique Centrale	3.79515	25	24	famille et entourage	hÈbergÈ famille et entourage	TS court	0	0	0	0	0	Yes	<00	1	<25	2r	Others	Fam-Etu	acti propre	actif	SS	1	1	1	0
00503CD55	15	5	VIH	femme	Afrique de l'Ouest	9.48787	6	5	famille et entourage	hÈbergÈ famille et entourage	TS court	0	0	0	0	0	Yes	00'	1	>=30	0-1r	West Africa	Menace	alloc	inact/chom	SS	1	1	1	0
00503JK10	15	5	VIH	homme	Afrique de l'Ouest	6.64151	23	22	famille et entourage	hÈbergÈ famille et entourage	NationalitÈ	0	0	0	0	0	Yes	<00	1	<25	2r	West Africa	Fam-Etu	acti propre	actif	SS	1	1	1	0
00503PQ16	15	5	VIH	homme	Afrique de l'Ouest	6.64151	12	11	famille et entourage	hÈbergÈ famille et entourage	Pas de TS	0	0	0	0	0	No	00'	1	>=30	2r	West Africa	Med	acti part/fam	actif	SS	1	0	1	0
00503PQ16	15	5	VIH	homme	Afrique de l'Ouest	6.64151	12	11	famille et entourage	logement personnel	TS court	1	0	0	1	1	Yes	00'	2	>=30	2r	West Africa	Med	acti part/fam	actif	SS	1	1	2	1
00503QR43	15	5	VIH	femme	Afrique Centrale	9.48787	9	8	famille et entourage	hÈbergÈ famille et entourage	Pas de TS	0	0	0	0	0	No	00'	1	<25	2r	Others	Tenter	aucune	inact/chom	SS	1	0	1	0
00503QR43	15	5	VIH	femme	Afrique Centrale	9.48787	9	8	famille et entourage	hÈbergÈ famille et entourage	Pas de TS	0	0	0	0	1	No	00'	2	<25	2r	Others	Tenter	acti propre	actif	SS	1	0	2	1
00503QR43	15	5	VIH	femme	Afrique Centrale	9.48787	9	8	famille et entourage	hÈbergÈ famille et entourage	Pas de TS	1	0	0	0	2	No	00'	3-4	<25	2r	Others	Tenter	acti propre	actif	SS	1	0	3	2
00503QR43	15	5	VIH	femme	Afrique Centrale	9.48787	9	8	famille et entourage	hÈbergÈ famille et entourage	Pas de TS	0	0	0	1	3	No	00'	3-4	<25	2r	Others	Tenter	acti propre	actif	SS	1	0	4	3
00503QR43	15	5	VIH	femme	Afrique Centrale	9.48787	9	8	famille et entourage	hÈbergÈ famille et entourage	TS court	0	0	0	1	4	Yes	00'	>5	<25	2r	Others	Tenter	acti propre	actif	SS	1	1	5	4
00503RS18	15	5	VIH	homme	Afrique de l'Ouest	6.64151	9	8	famille et entourage	hÈbergÈ famille et entourage	TS court	0	0	0	0	0	Yes	00'	1	25-30	0-1r	West Africa	Tenter	acti propre	actif	CMU	1	1	1	0
00504KL11	15	5	VIH	homme	Afrique de l'Ouest	9.48787	3	2	instabilitÈ rÈsidentielle	instabilitÈ rÈsidentielle	Pas de TS	1	0	0	1	0	Yes	00'	1	>=30	0-1r	West Africa	Med	acti part/fam	inact/chom	AME	1	1	1	0
00504KL12	15	5	VIH	homme	Afrique de l'Ouest	9.48787	4	3	instabilitÈ rÈsidentielle	instabilitÈ rÈsidentielle	Pas de TS	0	0	0	0	0	No	00'	1	>=30	0-1r	West Africa	Tenter	acti propre	actif	AME	1	0	1	0
00504KL12	15	5	VIH	homme	Afrique de l'Ouest	9.48787	4	3	instabilitÈ rÈsidentielle	instabilitÈ rÈsidentielle	Pas de TS	0	0	0	0	1	Yes	00'	2	>=30	0-1r	West Africa	Tenter	acti propre	actif	AME	1	1	2	1
00505AB79	15	5	VIH	homme	Afrique de l'Ouest	10.1204	7	6	famille et entourage	hÈbergÈ famille et entourage	TS court	0	0	0	1	0	Yes	00'	1	>=30	2r	West Africa	Med	acti part/fam	actif	SS	1	1	1	0
00505LM38	15	5	VIH	homme	Afrique de l'Ouest	7.59029	21	20	famille et entourage	hÈbergÈ famille et entourage	TS court	0	0	0	1	0	No	<00	1	>=30	0-1r	West Africa	Tenter	acti propre	actif	SS	1	0	1	0
00505LM38	15	5	VIH	homme	Afrique de l'Ouest	7.59029	21	20	famille et entourage	hÈbergÈ famille et entourage	TS court	0	0	0	1	1	No	<00	2	>=30	0-1r	West Africa	Tenter	acti propre	actif	SS	1	0	2	1
00505LM38	15	5	VIH	homme	Afrique de l'Ouest	7.59029	21	20	famille et entourage	hÈbergÈ famille et entourage	TS court	0	0	0	1	2	No	<00	3-4	>=30	0-1r	West Africa	Tenter	acti propre	actif	SS	1	0	3	2
00505LM38	15	5	VIH	homme	Afrique de l'Ouest	7.59029	21	20	famille et entourage	hÈbergÈ famille et entourage	TS court	0	0	0	1	3	Yes	<00	3-4	>=30	0-1r	West Africa	Tenter	acti propre	actif	SS	1	1	4	3
00505ST45	15	5	VIH	homme	Afrique de l'Ouest	5.69272	4	3	instabilitÈ rÈsidentielle	instabilitÈ rÈsidentielle	Pas de TS	0	0	0	0	0	No	00'	1	>=30	2r	West Africa	Tenter	acti propre	actif	CMU	1	0	1	0
00505ST45	15	5	VIH	homme	Afrique de l'Ouest	5.69272	4	3	instabilitÈ rÈsidentielle	instabilitÈ rÈsidentielle	Pas de TS	0	0	0	0	1	No	00'	2	>=30	2r	West Africa	Tenter	acti propre	actif	CMU	1	0	2	1
00505ST45	15	5	VIH	homme	Afrique de l'Ouest	5.69272	4	3	instabilitÈ rÈsidentielle	instabilitÈ rÈsidentielle	TS court	0	1	1	1	2	Yes	00'	3-4	>=30	2r	West Africa	Tenter	acti propre	actif	CMU	1	1	3	2
00505YZ51	15	5	VIH	femme	Afrique de l'Ouest	5.69272	14	13	logement personnel	logement personnel	TS court	1	0	0	1	0	No	<00	1	25-30	0-1r	West Africa	Fam-Etu	acti part/fam	inact/chom	CMU	1	0	1	0
00505YZ51	15	5	VIH	femme	Afrique de l'Ouest	5.69272	14	13	logement personnel	logement personnel	TS court	1	0	0	1	1	No	<00	2	25-30	0-1r	West Africa	Fam-Etu	acti part/fam	inact/chom	CMU	1	0	2	1
00505YZ51	15	5	VIH	femme	Afrique de l'Ouest	5.69272	14	13	logement personnel	logement personnel	TS court	0	0	0	1	2	No	<00	3-4	25-30	0-1r	West Africa	Fam-Etu	acti propre	actif	CMU	1	0	3	2
00505YZ51	15	5	VIH	femme	Afrique de l'Ouest	5.69272	14	13	logement personnel	logement personnel	TS court	0	0	0	1	3	No	<00	3-4	25-30	0-1r	West Africa	Fam-Etu	acti propre	actif	CMU	1	0	4	3
00505YZ51	15	5	VIH	femme	Afrique de l'Ouest	5.69272	14	13	logement personnel	logement personnel	TS court	0	0	0	1	4	No	<00	>5	25-30	0-1r	West Africa	Fam-Etu	acti propre	actif	CMU	1	0	5	4
00505YZ51	15	5	VIH	femme	Afrique de l'Ouest	5.69272	14	13	logement personnel	logement personnel	TS court	0	0	0	1	5	No	<00	>5	25-30	0-1r	West Africa	Fam-Etu	acti propre	actif	CMU	1	0	6	5
00505YZ51	15	5	VIH	femme	Afrique de l'Ouest	5.69272	14	13	logement personnel	logement personnel	TS court	1	0	0	1	6	No	<00	>5	25-30	0-1r	West Africa	Fam-Etu	acti propre	inact/chom	CMU	1	0	7	6
00505YZ51	15	5	VIH	femme	Afrique de l'Ouest	5.69272	14	13	logement personnel	logement personnel	TS court	1	0	0	1	7	No	<00	>5	25-30	0-1r	West Africa	Fam-Etu	acti part/fam	actif	CMU	1	0	8	7
00505YZ51	15	5	VIH	femme	Afrique de l'Ouest	5.69272	14	13	logement personnel	logement personnel	TS court	0	0	0	1	8	No	<00	>5	25-30	0-1r	West Africa	Fam-Etu	acti part/fam	actif	CMU	1	0	9	8
00505YZ51	15	5	VIH	femme	Afrique de l'Ouest	5.69272	14	13	logement personnel	logement personnel	TS court	0	0	0	1	9	No	<00	>5	25-30	0-1r	West Africa	Fam-Etu	acti part/fam	actif	CMU	1	0	10	9
00505YZ51	15	5	VIH	femme	Afrique de l'Ouest	5.69272	14	13	logement personnel	logement personnel	TS court	1	0	0	1	10	No	<00	>5	25-30	0-1r	West Africa	Fam-Etu	acti part/fam	actif	CMU	1	0	11	10
00505YZ51	15	5	VIH	femme	Afrique de l'Ouest	5.69272	14	13	logement personnel	logement personnel	TS court	0	1	0	1	11	No	<00	>5	25-30	0-1r	West Africa	Fam-Etu	acti part/fam	actif	CMU	1	0	12	11
00505YZ51	15	5	VIH	femme	Afrique de l'Ouest	5.69272	14	13	logement personnel	logement personnel	TS court	0	0	0	1	12	No	<00	>5	25-30	0-1r	West Africa	Fam-Etu	acti part/fam	actif	CMU	1	0	13	12
00505YZ51	15	5	VIH	femme	Afrique de l'Ouest	5.69272	14	13	logement personnel	logement personnel	TS court	0	0	0	1	13	No	<00	>5	25-30	0-1r	West Africa	Fam-Etu	acti part/fam	actif	CMU	1	0	14	13
00506CD03	15	5	VIH	homme	Afrique Centrale	3.79515	24	23	famille et entourage	hÈbergÈ famille et entourage	TS court	0	0	0	1	0	Yes	<00	1	25-30	2r	Others	Tenter	acti propre	actif	SS	1	1	1	0
00507EF31	15	5	VIH	homme	Afrique Centrale	3.79515	3	2	famille et entourage	hÈbergÈ famille et entourage	TS court	0	1	0	1	0	Yes	00'	1	>=30	0-1r	Others	Menace	acti propre	actif	AME	1	1	1	0
00507ST19	15	5	VIH	homme	Afrique Centrale	3.79515	16	15	famille et entourage	hÈbergÈ famille et entourage	TS court	0	0	0	0	0	Yes	<00	1	<25	sup	Others	Tenter	acti propre	actif	SS	1	1	1	0
00601AB53	16	5	VIH	femme	Afrique Centrale	8.34581	9	8	logement personnel	logement personnel	Pas de TS	0	0	0	1	0	No	00'	1	>=30	2r	Others	Tenter	acti part/fam	inact/chom	SS	1	0	1	0
00601AB53	16	5	VIH	femme	Afrique Centrale	8.34581	9	8	logement personnel	logement personnel	TS court	0	0	0	1	1	Yes	00'	2	>=30	2r	Others	Tenter	acti propre	actif	SS	1	1	2	1
00601AB79	16	5	VIH	femme	Afrique de l'Ouest	20.8645	26	25	instabilitÈ rÈsidentielle	instabilitÈ rÈsidentielle	TS court	0	0	0	0	0	Yes	<00	1	<25	2r	West Africa	Fam-Etu	acti part/fam	inact/chom	SS	1	1	1	0
00601BC28	16	5	VIH	femme	Afrique de l'Ouest	8.34581	16	15	famille et entourage	hÈbergÈ famille et entourage	TS court	0	0	0	0	0	No	<00	1	<25	2r	West Africa	Fam-Etu	acti part/fam	inact/chom	SS	1	0	1	0
00601BC28	16	5	VIH	femme	Afrique de l'Ouest	8.34581	16	15	famille et entourage	hÈbergÈ famille et entourage	TS court	0	0	0	1	1	No	<00	2	<25	2r	West Africa	Fam-Etu	acti part/fam	inact/chom	SS	1	0	2	1
00601BC28	16	5	VIH	femme	Afrique de l'Ouest	8.34581	16	15	famille et entourage	hÈbergÈ famille et entourage	TS court	0	0	0	1	2	Yes	<00	3-4	<25	2r	West Africa	Fam-Etu	acti propre	actif	SS	1	1	3	2
00601BC54	16	5	VIH	femme	Afrique Centrale	8.34581	32	31	instabilitÈ rÈsidentielle	instabilitÈ rÈsidentielle	Pas de TS	0	0	0	0	0	Yes	<00	1	<25	2r	Others	Menace	acti propre	actif	SS	1	1	1	0
00601CD03	16	5	VIH	femme	Afrique Centrale	11.1277	4	3	famille et entourage	hÈbergÈ famille et entourage	TS long	0	0	0	1	0	Yes	00'	1	>=30	2r	Others	Fam-Etu	acti part/fam	inact/chom	SS	1	1	1	0
00601EF05	16	5	VIH	femme	Afrique Centrale	11.1277	12	11	instabilitÈ rÈsidentielle	instabilitÈ rÈsidentielle	Pas de TS	0	0	0	1	0	No	00'	1	>=30	sup	Others	Fam-Etu	aucune	inact/chom	SS	1	0	1	0
00601FG58	16	5	VIH	femme	Afrique de l'Ouest	16.6916	11	10	famille et entourage	hÈbergÈ famille et entourage	Pas de TS	1	0	0	1	0	Yes	00'	1	25-30	0-1r	West Africa	Tenter	acti propre	actif	SS	1	1	1	0
00601GH33	16	5	VIH	femme	Afrique de l'Ouest	19.4736	12	11	logement personnel	logement personnel	TS long	0	0	0	0	0	No	00'	1	25-30	2r	West Africa	Fam-Etu	acti part/fam	inact/chom	SS	1	0	1	0
00601GH33	16	5	VIH	femme	Afrique de l'Ouest	19.4736	12	11	logement personnel	logement personnel	TS long	0	0	0	1	1	Yes	00'	2	25-30	2r	West Africa	Fam-Etu	acti propre	actif	SS	1	1	2	1
00601GH59	16	5	VIH	femme	Afrique de l'Ouest	8.34581	22	21	logement personnel	logement personnel	TS long	0	0	0	0	3	Yes	<00	3-4	<25	2r	West Africa	Fam-Etu	acti part/fam	actif	SS	1	1	4	0
00601HI08	16	5	VIH	femme	Afrique de l'Ouest	16.6916	11	10	instabilitÈ rÈsidentielle	instabilitÈ rÈsidentielle	TS court	0	0	0	0	0	No	00'	1	>=30	0-1r	West Africa	Fam-Etu	acti propre	actif	SS	1	0	1	0
00601HI08	16	5	VIH	femme	Afrique de l'Ouest	16.6916	11	10	instabilitÈ rÈsidentielle	instabilitÈ rÈsidentielle	TS court	0	0	0	0	1	Yes	00'	2	>=30	0-1r	West Africa	Fam-Etu	acti part/fam	inact/chom	SS	1	1	2	1
00601HI60	16	5	VIH	femme	Afrique de l'Ouest	16.6916	9	8	instabilitÈ rÈsidentielle	instabilitÈ rÈsidentielle	Pas de TS	1	0	0	1	0	Yes	00'	1	<25	2r	West Africa	Fam-Etu	acti part/fam	inact/chom	CMU	1	1	1	0
00601JK10	16	5	VIH	femme	Afrique Centrale	12.5187	4	3	famille et entourage	hÈbergÈ famille et entourage	TS court	0	0	0	1	0	Yes	00'	1	>=30	2r	Others	Menace	acti propre	actif	CMU	1	1	1	0
00601KL63	16	5	VIH	femme	Afrique de l'Est et Australe	12.5187	12	11	structure collective/foyer	structure collective	Pas de TS	0	0	0	0	0	No	00'	1	25-30	0-1r	Others	Fam-Etu	acti part/fam	inact/chom	SS	1	0	1	0
00601KL63	16	5	VIH	femme	Afrique de l'Est et Australe	12.5187	12	11	structure collective/foyer	structure collective	Pas de TS	0	0	0	1	1	No	00'	2	25-30	0-1r	Others	Fam-Etu	acti part/fam	inact/chom	SS	1	0	2	1
00601KL63	16	5	VIH	femme	Afrique de l'Est et Australe	12.5187	12	11	structure collective/foyer	structure collective	TS court	1	1	0	1	2	Yes	00'	3-4	25-30	0-1r	Others	Fam-Etu	acti part/fam	inact/chom	SS	1	1	3	2
00601LM12	16	5	VIH	femme	Afrique de l'Ouest	8.34581	12	11	instabilitÈ rÈsidentielle	instabilitÈ rÈsidentielle	Pas de TS	0	0	0	0	0	No	00'	1	<25	0-1r	West Africa	Fam-Etu	acti propre	actif	CMU	1	0	1	0
00601LM12	16	5	VIH	femme	Afrique de l'Ouest	8.34581	12	11	instabilitÈ rÈsidentielle	instabilitÈ rÈsidentielle	Pas de TS	1	0	0	0	1	No	00'	2	<25	0-1r	West Africa	Fam-Etu	acti propre	actif	CMU	1	0	2	1
00601LM12	16	5	VIH	femme	Afrique de l'Ouest	8.34581	12	11	instabilitÈ rÈsidentielle	instabilitÈ rÈsidentielle	TS court	0	0	0	0	2	Yes	00'	3-4	<25	0-1r	West Africa	Fam-Etu	acti propre	actif	CMU	1	1	3	2
00601LM38	16	5	VIH	femme	Afrique de l'Ouest	12.5187	5	4	famille et entourage	hÈbergÈ famille et entourage	Pas de TS	0	0	0	0	0	Yes	00'	1	>=30	0-1r	West Africa	Tenter	acti part/fam	inact/chom	CMU	1	1	1	0
00601LM64	16	5	VIH	femme	Afrique Centrale	12.5187	9	8	instabilitÈ rÈsidentielle	instabilitÈ rÈsidentielle	Pas de TS	0	0	0	0	0	Yes	00'	1	<25	sup	Others	Menace	aucune	inact/chom	SS	1	1	1	0
00601MN65	16	5	VIH	femme	Afrique de l'Ouest	11.1277	7	6	famille et entourage	hÈbergÈ famille et entourage	TS court	0	0	0	0	0	No	00'	1	>=30	sup	West Africa	Tenter	acti propre	actif	SS	1	0	1	0
00601MN65	16	5	VIH	femme	Afrique de l'Ouest	11.1277	7	6	famille et entourage	hÈbergÈ famille et entourage	TS court	0	0	0	1	1	Yes	00'	2	>=30	sup	West Africa	Tenter	acti propre	actif	SS	1	1	2	1
00601NO14	16	5	VIH	femme	Afrique Centrale	12.5187	4	3	instabilitÈ rÈsidentielle	instabilitÈ rÈsidentielle	TS court	0	0	0	1	0	Yes	00'	1	>=30	sup	Others	Med	acti propre	inact/chom	SS	1	1	1	0
00601NO40	16	5	VIH	femme	Afrique Centrale	8.34581	24	23	instabilitÈ rÈsidentielle	instabilitÈ rÈsidentielle	TS court	0	0	0	0	0	Yes	<00	1	25-30	2r	Others	Menace	acti part/fam	inact/chom	SS	1	1	1	0
00601PQ16	16	5	VIH	femme	Afrique Centrale	12.5187	5	4	instabilitÈ rÈsidentielle	instabilitÈ rÈsidentielle	TS court	0	0	0	0	0	No	00'	1	>=30	2r	Others	Tenter	acti propre	actif	CMU	1	0	1	0
00601PQ16	16	5	VIH	femme	Afrique Centrale	12.5187	5	4	instabilitÈ rÈsidentielle	instabilitÈ rÈsidentielle	TS court	0	0	0	1	1	Yes	00'	2	>=30	2r	Others	Tenter	acti propre	actif	CMU	1	1	2	1
00601PQ42	16	5	VIH	femme	Afrique de l'Ouest	12.5187	10	9	logement personnel	logement personnel	TS court	1	0	0	1	0	Yes	00'	1	25-30	sup	West Africa	Tenter	acti propre	actif	SS	1	1	1	0
00601QR17	16	5	VIH	femme	Afrique Centrale	8.34581	11	10	famille et entourage	hÈbergÈ famille et entourage	TS court	1	0	0	1	0	Yes	00'	1	<25	sup	Others	Fam-Etu	acti part/fam	inact/chom	SS	1	1	1	0
00601QR43	16	5	VIH	femme	Afrique Centrale	16.6916	4	3	instabilitÈ rÈsidentielle	instabilitÈ rÈsidentielle	Pas de TS	0	0	0	1	0	Yes	00'	1	25-30	2r	Others	Tenter	alloc	inact/chom	CMU	1	1	1	0
00601RS18	16	5	VIH	femme	Afrique de l'Ouest	8.34581	13	12	famille et entourage	hÈbergÈ famille et entourage	TS court	0	0	0	0	0	No	00'	1	<25	2r	West Africa	Fam-Etu	acti propre	actif	SS	1	0	1	0
00601RS18	16	5	VIH	femme	Afrique de l'Ouest	8.34581	13	12	famille et entourage	hÈbergÈ famille et entourage	TS court	0	0	0	1	1	Yes	00'	2	<25	2r	West Africa	Fam-Etu	acti propre	actif	SS	1	1	2	1
00601RS44	16	5	VIH	femme	Afrique Centrale	12.5187	14	13	instabilitÈ rÈsidentielle	instabilitÈ rÈsidentielle	Pas de TS	0	0	0	1	0	No	<00	1	25-30	0-1r	Others	Menace	acti part/fam	inact/chom	CMU	1	0	1	0
00601RS44	16	5	VIH	femme	Afrique Centrale	12.5187	14	13	instabilitÈ rÈsidentielle	instabilitÈ rÈsidentielle	Pas de TS	1	0	0	1	1	Yes	<00	2	25-30	0-1r	Others	Menace	acti part/fam	inact/chom	CMU	1	1	2	1
00601RS70	16	5	VIH	femme	Afrique de l'Ouest	8.34581	10	9	famille et entourage	hÈbergÈ famille et entourage	TS court	0	0	0	1	0	Yes	00'	1	>=30	2r	West Africa	Tenter	acti part/fam	actif	SS	1	1	1	0
00601TU20	16	5	VIH	femme	Afrique de l'Ouest	25.0374	19	18	famille et entourage	hÈbergÈ famille et entourage	Pas de TS	0	0	0	0	4	No	<00	>5	<25	2r	West Africa	Tenter	acti propre	actif	SS	1	0	5	0
00601TU20	16	5	VIH	femme	Afrique de l'Ouest	25.0374	19	18	famille et entourage	logement personnel	Pas de TS	0	0	0	0	5	No	<00	>5	<25	2r	West Africa	Tenter	acti propre	actif	SS	1	0	6	5
00601TU20	16	5	VIH	femme	Afrique de l'Ouest	25.0374	19	18	famille et entourage	logement personnel	Pas de TS	0	0	0	1	6	Yes	<00	>5	<25	2r	West Africa	Tenter	acti propre	actif	SS	1	1	7	6
00601TU46	16	5	VIH	femme	Afrique de l'Ouest	16.6916	9	8	famille et entourage	hÈbergÈ famille et entourage	Pas de TS	1	0	0	1	0	Yes	00'	1	25-30	2r	West Africa	Fam-Etu	acti part/fam	inact/chom	CMU	1	1	1	0
00601UV21	16	5	VIH	femme	Afrique Centrale	19.4736	13	12	logement personnel	logement personnel	TS court	1	0	0	1	0	Yes	00'	1	>=30	sup	Others	Fam-Etu	acti propre	actif	CMU	1	1	1	0
00601UV47	16	5	VIH	femme	Afrique Centrale	8.34581	7	6	logement personnel	logement personnel	TS long	0	0	0	1	0	Yes	00'	1	>=30	2r	Others	Fam-Etu	acti propre	inact/chom	SS	1	1	1	0
00601UV73	16	5	VIH	homme	Afrique de l'Ouest	20.8645	5	4	famille et entourage	hÈbergÈ famille et entourage	Pas de TS	0	0	0	1	0	No	00'	1	>=30	2r	West Africa	Tenter	acti propre	actif	AME	1	0	1	0
00601UV73	16	5	VIH	homme	Afrique de l'Ouest	20.8645	5	4	famille et entourage	hÈbergÈ famille et entourage	TS court	0	0	0	1	1	Yes	00'	2	>=30	2r	West Africa	Tenter	acti propre	actif	AME	1	1	2	1
00601VW48	16	5	VIH	femme	Afrique Centrale	12.5187	12	11	famille et entourage	logement personnel	Pas de TS	0	0	0	1	1	Yes	00'	2	<25	2r	Others	Fam-Etu	acti propre	actif	SS	1	1	2	0
00601VW74	16	5	VIH	femme	Afrique de l'Ouest	12.5187	18	17	famille et entourage	hÈbergÈ famille et entourage	Pas de TS	0	0	0	0	0	No	<00	1	<25	0-1r	West Africa	Fam-Etu	acti part/fam	inact/chom	SS	1	0	1	0
00601VW74	16	5	VIH	femme	Afrique de l'Ouest	12.5187	18	17	famille et entourage	hÈbergÈ famille et entourage	Pas de TS	0	0	0	0	1	No	<00	2	<25	0-1r	West Africa	Fam-Etu	acti part/fam	inact/chom	SS	1	0	2	1
00601VW74	16	5	VIH	femme	Afrique de l'Ouest	12.5187	18	17	famille et entourage	hÈbergÈ famille et entourage	Pas de TS	0	0	0	0	2	No	<00	3-4	<25	0-1r	West Africa	Fam-Etu	acti part/fam	etudt	SS	1	0	3	2
00601VW74	16	5	VIH	femme	Afrique de l'Ouest	12.5187	18	17	famille et entourage	hÈbergÈ famille et entourage	Pas de TS	0	0	0	0	3	No	<00	3-4	<25	0-1r	West Africa	Fam-Etu	acti part/fam	inact/chom	SS	1	0	4	3
00601VW74	16	5	VIH	femme	Afrique de l'Ouest	12.5187	18	17	famille et entourage	hÈbergÈ famille et entourage	Pas de TS	0	0	0	0	4	No	<00	>5	<25	0-1r	West Africa	Fam-Etu	acti part/fam	inact/chom	SS	1	0	5	4
00601VW74	16	5	VIH	femme	Afrique de l'Ouest	12.5187	18	17	famille et entourage	hÈbergÈ famille et entourage	Pas de TS	0	0	0	1	5	Yes	<00	>5	<25	0-1r	West Africa	Fam-Etu	acti part/fam	inact/chom	SS	1	1	6	5
00601WX23	16	5	VIH	femme	Afrique Centrale	8.34581	6	5	instabilitÈ rÈsidentielle	instabilitÈ rÈsidentielle	TS court	1	0	1	1	0	No	00'	1	>=30	sup	Others	Med	alloc	inact/chom	SS	1	0	1	0
00601WX23	16	5	VIH	femme	Afrique Centrale	8.34581	6	5	instabilitÈ rÈsidentielle	instabilitÈ rÈsidentielle	TS court	0	0	1	1	1	Yes	00'	2	>=30	sup	Others	Med	alloc	inact/chom	SS	1	1	2	1
00601XY24	16	5	VIH	femme	Afrique de l'Ouest	16.6916	22	21	logement personnel	logement personnel	Pas de TS	1	0	0	0	0	No	<00	1	25-30	0-1r	West Africa	Fam-Etu	acti part/fam	actif	SS	1	0	1	0
00601XY24	16	5	VIH	femme	Afrique de l'Ouest	16.6916	22	21	logement personnel	logement personnel	TS long	0	0	0	0	1	Yes	<00	2	25-30	0-1r	West Africa	Fam-Etu	acti part/fam	actif	SS	1	1	2	1
00601XY76	16	5	VIH	femme	Afrique Centrale	8.34581	8	7	instabilitÈ rÈsidentielle	instabilitÈ rÈsidentielle	TS long	0	0	0	0	0	Yes	00'	1	<25	2r	Others	Fam-Etu	alloc	inact/chom	CMU	1	1	1	0
00601YZ25	16	5	VIH	femme	Afrique de l'Ouest	11.1277	6	5	instabilitÈ rÈsidentielle	instabilitÈ rÈsidentielle	TS court	0	0	0	1	0	Yes	00'	1	>=30	2r	West Africa	Fam-Etu	acti propre	inact/chom	SS	1	1	1	0
00601YZ51	16	5	VIH	femme	Afrique de l'Ouest	19.4736	17	16	famille et entourage	hÈbergÈ famille et entourage	Pas de TS	0	0	0	0	0	No	<00	1	25-30	2r	West Africa	Tenter	acti part/fam	inact/chom	SS	1	0	1	0
00601YZ51	16	5	VIH	femme	Afrique de l'Ouest	19.4736	17	16	famille et entourage	hÈbergÈ famille et entourage	Pas de TS	0	0	0	0	1	No	<00	2	25-30	2r	West Africa	Tenter	acti part/fam	inact/chom	SS	1	0	2	1
00601YZ51	16	5	VIH	femme	Afrique de l'Ouest	19.4736	17	16	famille et entourage	logement personnel	Pas de TS	0	0	0	0	2	No	<00	3-4	25-30	2r	West Africa	Tenter	acti part/fam	inact/chom	SS	1	0	3	2
00601YZ51	16	5	VIH	femme	Afrique de l'Ouest	19.4736	17	16	famille et entourage	logement personnel	Pas de TS	0	0	0	1	3	Yes	<00	3-4	25-30	2r	West Africa	Tenter	acti propre	actif	SS	1	1	4	3
00601ZA78	16	5	VIH	femme	Afrique Centrale	12.5187	13	12	instabilitÈ rÈsidentielle	instabilitÈ rÈsidentielle	Pas de TS	0	0	0	0	0	Yes	00'	1	25-30	2r	Others	Fam-Etu	acti propre	actif	CMU	1	1	1	0
00602AB01	16	5	VIH	femme	Afrique de l'Ouest	11.1277	2	1	famille et entourage	hÈbergÈ famille et entourage	TS court	0	1	0	1	0	No	00'	1	>=30	2r	West Africa	Tenter	acti part/fam	inact/chom	CMU	1	0	1	0
00602AB01	16	5	VIH	femme	Afrique de l'Ouest	11.1277	2	1	famille et entourage	hÈbergÈ famille et entourage	TS court	0	0	0	1	1	Yes	00'	2	>=30	2r	West Africa	Tenter	acti part/fam	inact/chom	CMU	1	1	2	1
00604AB01	16	5	VIH	homme	Afrique de l'Ouest	8.34581	4	3	famille et entourage	hÈbergÈ famille et entourage	Pas de TS	0	0	0	0	0	No	00'	1	25-30	2r	West Africa	Tenter	acti propre	actif	CMU	1	0	1	0
00604AB01	16	5	VIH	homme	Afrique de l'Ouest	8.34581	4	3	famille et entourage	logement personnel	TS court	0	0	0	1	1	Yes	00'	2	25-30	2r	West Africa	Tenter	acti propre	actif	CMU	1	1	2	1
00604AB27	16	5	VIH	homme	Afrique de l'Ouest	8.34581	10	9	famille et entourage	hÈbergÈ famille et entourage	TS court	0	0	0	0	0	No	00'	1	25-30	0-1r	West Africa	Menace	acti part/fam	inact/chom	SS	1	0	1	0
00604AB27	16	5	VIH	homme	Afrique de l'Ouest	8.34581	10	9	famille et entourage	hÈbergÈ famille et entourage	Pas de TS	0	0	0	0	1	No	00'	2	25-30	0-1r	West Africa	Menace	acti part/fam	inact/chom	SS	1	0	2	1
00604AB27	16	5	VIH	homme	Afrique de l'Ouest	8.34581	10	9	famille et entourage	instabilitÈ rÈsidentielle	Pas de TS	0	0	0	0	2	No	00'	3-4	25-30	0-1r	West Africa	Menace	acti part/fam	inact/chom	SS	1	0	3	2
00604AB27	16	5	VIH	homme	Afrique de l'Ouest	8.34581	10	9	famille et entourage	instabilitÈ rÈsidentielle	Pas de TS	0	0	0	1	3	No	00'	3-4	25-30	0-1r	West Africa	Menace	acti part/fam	inact/chom	SS	1	0	4	3
00604AB27	16	5	VIH	homme	Afrique de l'Ouest	8.34581	10	9	famille et entourage	instabilitÈ rÈsidentielle	TS court	0	0	0	1	4	Yes	00'	>5	25-30	0-1r	West Africa	Menace	acti propre	actif	SS	1	1	5	4
00604BC02	16	5	VIH	femme	Afrique de l'Ouest	8.34581	21	20	instabilitÈ rÈsidentielle	instabilitÈ rÈsidentielle	TS court	1	1	0	0	0	Yes	<00	1	25-30	2r	West Africa	Fam-Etu	acti part/fam	actif	SS	1	1	1	0
00604BC28	16	5	VIH	femme	Afrique Centrale	8.34581	9	8	instabilitÈ rÈsidentielle	instabilitÈ rÈsidentielle	TS long	0	0	0	1	0	No	00'	1	>=30	2r	Others	Tenter	aucune	inact/chom	SS	1	0	1	0
00604BC28	16	5	VIH	femme	Afrique Centrale	8.34581	9	8	instabilitÈ rÈsidentielle	instabilitÈ rÈsidentielle	TS court	0	0	0	1	1	Yes	00'	2	>=30	2r	Others	Tenter	acti propre	actif	SS	1	1	2	1
00604CD03	16	5	VIH	femme	Afrique de l'Ouest	8.34581	9	8	famille et entourage	hÈbergÈ famille et entourage	Pas de TS	0	0	0	1	0	Yes	00'	1	25-30	2r	West Africa	Fam-Etu	acti part/fam	inact/chom	SS	1	1	1	0
00604DE04	16	5	VIH	homme	Afrique Centrale	8.34581	16	15	famille et entourage	hÈbergÈ famille et entourage	TS court	0	0	0	0	0	Yes	<00	1	>=30	sup	Others	Fam-Etu	acti propre	actif	SS	1	1	1	0
00604EF05	16	5	VIH	femme	Afrique de l'Ouest	8.34581	13	12	instabilitÈ rÈsidentielle	instabilitÈ rÈsidentielle	TS long	0	0	0	0	0	No	00'	1	25-30	2r	West Africa	Fam-Etu	acti propre	actif	SS	1	0	1	0
00604EF05	16	5	VIH	femme	Afrique de l'Ouest	8.34581	13	12	instabilitÈ rÈsidentielle	instabilitÈ rÈsidentielle	TS long	0	0	0	0	1	No	00'	2	25-30	2r	West Africa	Fam-Etu	acti propre	actif	SS	1	0	2	1
00604EF05	16	5	VIH	femme	Afrique de l'Ouest	8.34581	13	12	instabilitÈ rÈsidentielle	instabilitÈ rÈsidentielle	TS long	0	0	0	1	2	Yes	00'	3-4	25-30	2r	West Africa	Fam-Etu	acti propre	actif	SS	1	1	3	2
00604FG06	16	5	VIH	femme	Afrique Centrale	8.34581	9	8	instabilitÈ rÈsidentielle	instabilitÈ rÈsidentielle	TS court	0	0	0	1	0	No	00'	1	>=30	0-1r	Others	Tenter	alloc	inact/chom	SS	1	0	1	0
00604FG06	16	5	VIH	femme	Afrique Centrale	8.34581	9	8	instabilitÈ rÈsidentielle	instabilitÈ rÈsidentielle	TS court	0	1	0	1	1	Yes	00'	2	>=30	0-1r	Others	Tenter	alloc	inact/chom	SS	1	1	2	1
00604GH07	16	5	VIH	homme	Afrique Centrale	8.34581	3	2	instabilitÈ rÈsidentielle	instabilitÈ rÈsidentielle	Pas de TS	0	0	0	0	0	Yes	00'	1	>=30	2r	Others	Fam-Etu	acti propre	inact/chom	SS	1	1	1	0
00604IJ09	16	5	VIH	femme	Afrique Centrale	16.6916	6	5	instabilitÈ rÈsidentielle	instabilitÈ rÈsidentielle	TS court	0	0	0	0	0	No	00'	1	>=30	2r	Others	Tenter	acti propre	actif	CMU	1	0	1	0
00604IJ09	16	5	VIH	femme	Afrique Centrale	16.6916	6	5	instabilitÈ rÈsidentielle	instabilitÈ rÈsidentielle	TS court	0	0	0	1	1	No	00'	2	>=30	2r	Others	Tenter	acti propre	actif	CMU	1	0	2	1
00604IJ09	16	5	VIH	femme	Afrique Centrale	16.6916	6	5	instabilitÈ rÈsidentielle	instabilitÈ rÈsidentielle	TS court	0	1	1	1	2	Yes	00'	3-4	>=30	2r	Others	Tenter	acti propre	actif	CMU	1	1	3	2
00604NO14	16	5	VIH	homme	Afrique Centrale	8.34581	8	7	famille et entourage	hÈbergÈ famille et entourage	TS court	0	0	0	1	0	Yes	00'	1	25-30	0-1r	Others	Tenter	acti propre	actif	CMU	1	1	1	0
00604NO40	16	5	VIH	homme	Afrique de l'Ouest	8.34581	21	20	instabilitÈ rÈsidentielle	instabilitÈ rÈsidentielle	TS court	0	0	0	0	0	No	<00	1	25-30	2r	West Africa	Tenter	acti propre	actif	CMU	1	0	1	0
00604NO40	16	5	VIH	homme	Afrique de l'Ouest	8.34581	21	20	instabilitÈ rÈsidentielle	instabilitÈ rÈsidentielle	Pas de TS	0	0	0	0	1	No	<00	2	25-30	2r	West Africa	Tenter	acti propre	actif	CMU	1	0	2	1
00604NO40	16	5	VIH	homme	Afrique de l'Ouest	8.34581	21	20	instabilitÈ rÈsidentielle	instabilitÈ rÈsidentielle	Pas de TS	0	0	0	1	2	No	<00	3-4	25-30	2r	West Africa	Tenter	acti propre	inact/chom	CMU	1	0	3	2
00604NO40	16	5	VIH	homme	Afrique de l'Ouest	8.34581	21	20	instabilitÈ rÈsidentielle	hÈbergÈ famille et entourage	Pas de TS	0	0	0	1	3	No	<00	3-4	25-30	2r	West Africa	Tenter	acti propre	actif	CMU	1	0	4	3
00604NO40	16	5	VIH	homme	Afrique de l'Ouest	8.34581	21	20	instabilitÈ rÈsidentielle	hÈbergÈ famille et entourage	TS court	0	0	0	1	4	Yes	<00	>5	25-30	2r	West Africa	Tenter	acti propre	actif	CMU	1	1	5	4
00604TU46	16	5	VIH	femme	Afrique de l'Ouest	8.34581	5	4	instabilitÈ rÈsidentielle	instabilitÈ rÈsidentielle	Pas de TS	0	0	0	0	0	No	00'	1	<25	2r	West Africa	Tenter	acti propre	actif	CMU	1	0	1	0
00604TU46	16	5	VIH	femme	Afrique de l'Ouest	8.34581	5	4	instabilitÈ rÈsidentielle	hÈbergÈ famille et entourage	TS court	0	0	0	1	1	Yes	00'	2	<25	2r	West Africa	Tenter	acti propre	actif	CMU	1	1	2	1
00604UV21	16	5	VIH	femme	Afrique de l'Ouest	8.34581	14	13	instabilitÈ rÈsidentielle	instabilitÈ rÈsidentielle	TS court	0	1	0	1	0	Yes	<00	1	>=30	2r	West Africa	Tenter	acti part/fam	inact/chom	SS	1	1	1	0
00604ZA52	16	5	VIH	homme	Afrique Centrale	8.34581	10	9	logement personnel	logement personnel	Pas de TS	0	0	0	0	0	No	00'	1	25-30	sup	Others	Menace	acti propre	actif	SS	1	0	1	0
00604ZA52	16	5	VIH	homme	Afrique Centrale	8.34581	10	9	logement personnel	logement personnel	Pas de TS	0	0	0	1	1	No	00'	2	25-30	sup	Others	Menace	acti propre	actif	SS	1	0	2	1
00604ZA52	16	5	VIH	homme	Afrique Centrale	8.34581	10	9	logement personnel	logement personnel	Pas de TS	0	0	0	1	2	No	00'	3-4	25-30	sup	Others	Menace	acti propre	actif	SS	1	0	3	2
00604ZA52	16	5	VIH	homme	Afrique Centrale	8.34581	10	9	logement personnel	logement personnel	Pas de TS	0	0	0	1	3	No	00'	3-4	25-30	sup	Others	Menace	acti propre	actif	SS	1	0	4	3
00604ZA52	16	5	VIH	homme	Afrique Centrale	8.34581	10	9	logement personnel	logement personnel	Pas de TS	0	0	0	1	4	No	00'	>5	25-30	sup	Others	Menace	acti propre	actif	SS	1	0	5	4
00604ZA52	16	5	VIH	homme	Afrique Centrale	8.34581	10	9	logement personnel	logement personnel	Pas de TS	0	0	0	1	5	No	00'	>5	25-30	sup	Others	Menace	acti propre	actif	SS	1	0	6	5
00604ZA52	16	5	VIH	homme	Afrique Centrale	8.34581	10	9	logement personnel	logement personnel	Pas de TS	0	0	0	1	6	No	00'	>5	25-30	sup	Others	Menace	acti propre	actif	SS	1	0	7	6
00604ZA52	16	5	VIH	homme	Afrique Centrale	8.34581	10	9	logement personnel	hÈbergÈ famille et entourage	Pas de TS	0	0	0	1	7	No	00'	>5	25-30	sup	Others	Menace	acti propre	actif	SS	1	0	8	7
00604ZA52	16	5	VIH	homme	Afrique Centrale	8.34581	10	9	logement personnel	hÈbergÈ famille et entourage	Pas de TS	0	1	0	1	8	No	00'	>5	25-30	sup	Others	Menace	acti propre	actif	SS	1	0	9	8
00604ZA52	16	5	VIH	homme	Afrique Centrale	8.34581	10	9	logement personnel	hÈbergÈ famille et entourage	Pas de TS	0	0	0	1	9	No	00'	>5	25-30	sup	Others	Menace	acti propre	actif	SS	1	0	10	9
00703AB01	17	5	VIH	homme	Afrique de l'Ouest	21.8508	3	2	famille et entourage	hÈbergÈ famille et entourage	Pas de TS	0	0	0	0	0	Yes	00'	1	>=30	2r	West Africa	Tenter	acti propre	actif	AME	1	1	1	0
00705CD03	17	5	VIH	femme	Afrique de l'Ouest	43.7017	6	5	famille et entourage	hÈbergÈ famille et entourage	TS court	0	0	1	1	0	Yes	00'	1	>=30	0-1r	West Africa	Tenter	acti part/fam	actif	SS	1	1	1	0
00705UV21	17	5	VIH	femme	Afrique de l'Ouest	16.3881	4	3	instabilitÈ rÈsidentielle	instabilitÈ rÈsidentielle	TS long	0	0	0	1	0	Yes	00'	1	>=30	2r	West Africa	Tenter	acti propre	actif	CMU	1	1	1	0
00706HI08	17	5	VIH	homme	Afrique de l'Ouest	21.8508	24	23	structure collective/foyer	foyer	TS long	0	0	0	0	0	Yes	<00	1	25-30	sup	West Africa	Menace	acti propre	inact/chom	SS	1	1	1	0
00707KL11	17	5	VIH	homme	Afrique Centrale	32.7763	6	5	instabilitÈ rÈsidentielle	instabilitÈ rÈsidentielle	TS court	0	0	0	1	0	Yes	00'	1	>=30	sup	Others	Fam-Etu	acti propre	actif	SS	1	1	1	0
00708CD03	17	5	VIH	homme	Afrique Centrale	10.9254	2	1	instabilitÈ rÈsidentielle	instabilitÈ rÈsidentielle	Pas de TS	0	1	0	1	0	No	00'	1	>=30	2r	Others	Tenter	acti part/fam	inact/chom	AME	1	0	1	0
00708CD03	17	5	VIH	homme	Afrique Centrale	10.9254	2	1	instabilitÈ rÈsidentielle	hÈbergÈ famille et entourage	Pas de TS	0	0	0	1	1	No	00'	2	>=30	2r	Others	Tenter	acti part/fam	inact/chom	AME	1	0	2	1
00709EF05	17	5	VIH	homme	Afrique Centrale	10.9254	12	11	famille et entourage	hÈbergÈ famille et entourage	TS court	0	0	0	1	0	No	00'	1	>=30	2r	Others	Tenter	acti propre	actif	CMU	1	0	1	0
00709EF05	17	5	VIH	homme	Afrique Centrale	10.9254	12	11	famille et entourage	hÈbergÈ famille et entourage	TS court	0	0	0	1	1	No	00'	2	>=30	2r	Others	Tenter	acti propre	actif	CMU	1	0	2	1
00709EF05	17	5	VIH	homme	Afrique Centrale	10.9254	12	11	famille et entourage	hÈbergÈ famille et entourage	TS court	0	0	0	1	2	No	00'	3-4	>=30	2r	Others	Tenter	acti propre	actif	CMU	1	0	3	2
00709EF05	17	5	VIH	homme	Afrique Centrale	10.9254	12	11	famille et entourage	hÈbergÈ famille et entourage	TS court	0	0	0	1	3	No	00'	3-4	>=30	2r	Others	Tenter	acti propre	actif	CMU	1	0	4	3
00709EF05	17	5	VIH	homme	Afrique Centrale	10.9254	12	11	famille et entourage	hÈbergÈ famille et entourage	TS court	0	0	0	1	4	No	00'	>5	>=30	2r	Others	Tenter	acti propre	actif	CMU	1	0	5	4
00709EF05	17	5	VIH	homme	Afrique Centrale	10.9254	12	11	famille et entourage	hÈbergÈ famille et entourage	TS court	0	0	0	1	5	No	00'	>5	>=30	2r	Others	Tenter	acti propre	inact/chom	CMU	1	0	6	5
00709EF05	17	5	VIH	homme	Afrique Centrale	10.9254	12	11	famille et entourage	hÈbergÈ famille et entourage	TS court	0	0	0	1	6	No	00'	>5	>=30	2r	Others	Tenter	acti propre	inact/chom	CMU	1	0	7	6
00709EF05	17	5	VIH	homme	Afrique Centrale	10.9254	12	11	famille et entourage	hÈbergÈ famille et entourage	TS court	0	0	0	1	7	No	00'	>5	>=30	2r	Others	Tenter	acti propre	inact/chom	CMU	1	0	8	7
00709EF05	17	5	VIH	homme	Afrique Centrale	10.9254	12	11	famille et entourage	hÈbergÈ famille et entourage	TS court	0	0	0	1	8	No	00'	>5	>=30	2r	Others	Tenter	acti propre	inact/chom	CMU	1	0	9	8
00709EF05	17	5	VIH	homme	Afrique Centrale	10.9254	12	11	famille et entourage	hÈbergÈ famille et entourage	TS court	0	0	0	1	9	No	00'	>5	>=30	2r	Others	Tenter	acti propre	inact/chom	CMU	1	0	10	9
00709EF05	17	5	VIH	homme	Afrique Centrale	10.9254	12	11	famille et entourage	hÈbergÈ famille et entourage	TS court	0	0	0	1	10	No	00'	>5	>=30	2r	Others	Tenter	acti propre	inact/chom	CMU	1	0	11	10
00709EF05	17	5	VIH	homme	Afrique Centrale	10.9254	12	11	famille et entourage	hÈbergÈ famille et entourage	TS court	0	0	0	1	11	No	00'	>5	>=30	2r	Others	Tenter	acti propre	inact/chom	CMU	1	0	12	11
00801AB01	18	5	VIH	femme	Afrique Centrale	6.00898	22	21	famille et entourage	hÈbergÈ famille et entourage	TS court	0	0	0	0	0	Yes	<00	1	25-30	sup	Others	Fam-Etu	alloc	etudt	SS	1	1	1	0
00801AB80	18	5	VIH	femme	Afrique de l'Ouest	12.018	22	21	logement personnel	logement personnel	TS court	0	0	0	0	0	Yes	<00	1	>=30	0-1r	West Africa	Fam-Etu	acti propre	actif	SS	1	1	1	0
00801BC02	18	5	VIH	femme	Afrique de l'Ouest	6.00898	10	9	logement personnel	logement personnel	Pas de TS	0	0	0	1	0	Yes	00'	1	25-30	0-1r	West Africa	Fam-Etu	acti part/fam	inact/chom	SS	1	1	1	0
00801EF05	18	5	VIH	homme	Afrique de l'Ouest	9.01347	7	6	instabilitÈ rÈsidentielle	instabilitÈ rÈsidentielle	Pas de TS	0	0	0	1	0	No	00'	1	>=30	2r	West Africa	Tenter	acti propre	actif	CMU	1	0	1	0
00801EF05	18	5	VIH	homme	Afrique de l'Ouest	9.01347	7	6	instabilitÈ rÈsidentielle	instabilitÈ rÈsidentielle	Pas de TS	0	0	0	1	1	No	00'	2	>=30	2r	West Africa	Tenter	acti propre	actif	CMU	1	0	2	1
00801EF05	18	5	VIH	homme	Afrique de l'Ouest	9.01347	7	6	instabilitÈ rÈsidentielle	instabilitÈ rÈsidentielle	TS court	0	0	0	1	2	No	00'	3-4	>=30	2r	West Africa	Tenter	alloc	inact/chom	CMU	1	0	3	2
00801EF05	18	5	VIH	homme	Afrique de l'Ouest	9.01347	7	6	instabilitÈ rÈsidentielle	instabilitÈ rÈsidentielle	TS court	0	0	0	1	3	Yes	00'	3-4	>=30	2r	West Africa	Tenter	alloc	inact/chom	CMU	1	1	4	3
00801FG06	18	5	VIH	homme	Afrique de l'Ouest	6.00898	21	20	structure collective/foyer	foyer	Pas de TS	0	1	0	1	0	Yes	<00	1	25-30	0-1r	West Africa	Tenter	acti propre	actif	SS	1	1	1	0
00801KL37	18	5	VIH	femme	Afrique de l'Ouest	6.00898	13	12	instabilitÈ rÈsidentielle	instabilitÈ rÈsidentielle	TS court	1	0	0	1	1	Yes	00'	2	<25	0-1r	West Africa	Fam-Etu	acti propre	actif	SS	1	1	2	0
00802AB01	18	5	VIH	homme	Afrique Centrale	15.0225	26	25	famille et entourage	hÈbergÈ famille et entourage	TS court	0	0	0	0	0	Yes	<00	1	25-30	2r	Others	Tenter	acti propre	inact/chom	SS	1	1	1	0
00802FG06	18	5	VIH	femme	Afrique de l'Ouest	9.01347	7	6	famille et entourage	hÈbergÈ famille et entourage	Pas de TS	0	0	0	0	0	No	00'	1	>=30	2r	West Africa	Tenter	acti propre	actif	CMU	1	0	1	0
00802FG06	18	5	VIH	femme	Afrique de l'Ouest	9.01347	7	6	famille et entourage	hÈbergÈ famille et entourage	TS court	0	0	0	1	1	Yes	00'	2	>=30	2r	West Africa	Tenter	acti propre	actif	CMU	1	1	2	1
00802LM12	18	5	VIH	femme	Afrique de l'Ouest	9.01347	15	14	famille et entourage	hÈbergÈ famille et entourage	Pas de TS	0	0	0	0	0	Yes	<00	1	>=30	0-1r	West Africa	Menace	acti propre	actif	CMU	1	1	1	0
00802ST19	18	5	VIH	homme	Afrique de l'Est et Australe	15.0225	7	6	famille et entourage	hÈbergÈ famille et entourage	NationalitÈ	0	0	0	0	0	Yes	00'	1	>=30	2r	Others	Tenter	acti propre	actif	SS	1	1	1	0
00901AB01	19	5	VIH	femme	Afrique de l'Ouest	12.4853	13	12	instabilitÈ rÈsidentielle	instabilitÈ rÈsidentielle	TS court	1	0	0	1	0	Yes	00'	1	<25	0-1r	West Africa	Med	alloc	inact/chom	SS	1	1	1	0
00901DE30	19	5	VIH	femme	Afrique Centrale	8.32355	3	2	logement personnel	logement personnel	TS court	0	0	1	1	0	Yes	00'	1	25-30	sup	Others	Fam-Etu	acti part/fam	inact/chom	SS	1	1	1	0
00901GH07	19	5	VIH	femme	Afrique Centrale	12.4853	15	14	famille et entourage	hÈbergÈ famille et entourage	Pas de TS	0	0	0	1	0	No	<00	1	<25	2r	Others	Tenter	acti propre	actif	SS	1	0	1	0
00901GH07	19	5	VIH	femme	Afrique Centrale	12.4853	15	14	famille et entourage	hÈbergÈ famille et entourage	Pas de TS	0	0	0	1	1	Yes	<00	2	<25	2r	Others	Tenter	acti propre	actif	SS	1	1	2	1
00901LM12	19	5	VIH	homme	Afrique de l'Ouest	8.32355	9	8	famille et entourage	hÈbergÈ famille et entourage	Pas de TS	1	0	0	0	0	No	00'	1	25-30	2r	West Africa	Tenter	acti propre	actif	CMU	1	0	1	0
00901LM12	19	5	VIH	homme	Afrique de l'Ouest	8.32355	9	8	famille et entourage	hÈbergÈ famille et entourage	Pas de TS	0	0	0	0	1	No	00'	2	25-30	2r	West Africa	Tenter	acti propre	actif	CMU	1	0	2	1
00901LM12	19	5	VIH	homme	Afrique de l'Ouest	8.32355	9	8	famille et entourage	logement personnel	Pas de TS	0	0	0	0	2	No	00'	3-4	25-30	2r	West Africa	Tenter	acti propre	actif	CMU	1	0	3	2
00901LM12	19	5	VIH	homme	Afrique de l'Ouest	8.32355	9	8	famille et entourage	hÈbergÈ famille et entourage	Pas de TS	0	0	0	0	3	No	00'	3-4	25-30	2r	West Africa	Tenter	acti propre	actif	CMU	1	0	4	3
00901LM12	19	5	VIH	homme	Afrique de l'Ouest	8.32355	9	8	famille et entourage	hÈbergÈ famille et entourage	Pas de TS	0	0	0	0	4	No	00'	>5	25-30	2r	West Africa	Tenter	acti propre	actif	CMU	1	0	5	4
00901LM12	19	5	VIH	homme	Afrique de l'Ouest	8.32355	9	8	famille et entourage	hÈbergÈ famille et entourage	Pas de TS	0	0	0	0	5	Yes	00'	>5	25-30	2r	West Africa	Tenter	acti propre	actif	CMU	1	1	6	5
00901MN13	19	5	VIH	femme	Afrique Centrale	12.4853	26	25	logement personnel	logement personnel	TS court	1	0	0	0	0	Yes	<00	1	<25	2r	Others	Fam-Etu	acti propre	actif	SS	1	1	1	0
00901QR43	19	5	VIH	homme	Afrique Centrale	14.5662	10	9	famille et entourage	hÈbergÈ famille et entourage	Pas de TS	0	0	0	1	0	Yes	00'	1	>=30	sup	Others	Tenter	acti propre	actif	SS	1	1	1	0
00901RS18	19	5	VIH	femme	Afrique Centrale	8.32355	10	9	famille et entourage	hÈbergÈ famille et entourage	TS long	0	0	0	1	0	Yes	00'	1	>=30	sup	Others	Tenter	acti propre	actif	SS	1	1	1	0
00901ST19	19	5	VIH	homme	Afrique de l'Ouest	12.4853	8	7	logement personnel	logement personnel	TS long	0	0	0	1	0	Yes	00'	1	>=30	2r	West Africa	Fam-Etu	acti propre	etudt	SS	1	1	1	0
00901UV73	19	5	VIH	femme	Afrique Centrale	14.5662	7	6	famille et entourage	hÈbergÈ famille et entourage	TS court	0	0	0	1	0	No	00'	1	25-30	sup	Others	Med	acti propre	actif	SS	1	0	1	0
00901UV73	19	5	VIH	femme	Afrique Centrale	14.5662	7	6	famille et entourage	hÈbergÈ famille et entourage	TS court	0	0	0	1	1	Yes	00'	2	25-30	sup	Others	Med	acti propre	inact/chom	SS	1	1	2	1
00901XY24	19	5	VIH	femme	Afrique Centrale	8.32355	9	8	instabilitÈ rÈsidentielle	instabilitÈ rÈsidentielle	TS court	1	0	0	1	0	Yes	00'	1	<25	2r	Others	Fam-Etu	acti part/fam	inact/chom	SS	1	1	1	0
00902AB79	19	5	VIH	femme	Afrique de l'Ouest	24.9707	21	20	instabilitÈ rÈsidentielle	instabilitÈ rÈsidentielle	Pas de TS	0	0	0	0	0	No	<00	1	>=30	2r	West Africa	Fam-Etu	acti propre	actif	SS	1	0	1	0
00902AB79	19	5	VIH	femme	Afrique de l'Ouest	24.9707	21	20	instabilitÈ rÈsidentielle	instabilitÈ rÈsidentielle	Pas de TS	0	0	0	0	1	No	<00	2	>=30	2r	West Africa	Fam-Etu	acti propre	actif	SS	1	0	2	1
00902AB79	19	5	VIH	femme	Afrique de l'Ouest	24.9707	21	20	instabilitÈ rÈsidentielle	instabilitÈ rÈsidentielle	Pas de TS	0	0	0	0	2	No	<00	3-4	>=30	2r	West Africa	Fam-Etu	acti propre	actif	SS	1	0	3	2
00902AB79	19	5	VIH	femme	Afrique de l'Ouest	24.9707	21	20	instabilitÈ rÈsidentielle	instabilitÈ rÈsidentielle	Pas de TS	0	0	0	0	3	No	<00	3-4	>=30	2r	West Africa	Fam-Etu	acti propre	actif	SS	1	0	4	3
00902AB79	19	5	VIH	femme	Afrique de l'Ouest	24.9707	21	20	instabilitÈ rÈsidentielle	logement personnel	Pas de TS	0	0	0	0	4	No	<00	>5	>=30	2r	West Africa	Fam-Etu	acti propre	actif	SS	1	0	5	4
00902AB79	19	5	VIH	femme	Afrique de l'Ouest	24.9707	21	20	instabilitÈ rÈsidentielle	logement personnel	Pas de TS	0	0	0	0	5	No	<00	>5	>=30	2r	West Africa	Fam-Etu	acti propre	actif	SS	1	0	6	5
00902AB79	19	5	VIH	femme	Afrique de l'Ouest	24.9707	21	20	instabilitÈ rÈsidentielle	logement personnel	Pas de TS	0	0	0	0	6	No	<00	>5	>=30	2r	West Africa	Fam-Etu	acti propre	actif	SS	1	0	7	6
00902AB79	19	5	VIH	femme	Afrique de l'Ouest	24.9707	21	20	instabilitÈ rÈsidentielle	logement personnel	Pas de TS	0	0	0	0	7	Yes	<00	>5	>=30	2r	West Africa	Fam-Etu	acti propre	actif	SS	1	1	8	7
00902BC02	19	5	VIH	femme	Afrique de l'Ouest	8.32355	3	2	famille et entourage	hÈbergÈ famille et entourage	TS long	0	0	1	1	0	No	00'	1	>=30	2r	West Africa	Tenter	acti propre	actif	SS	1	0	1	0
00902BC02	19	5	VIH	femme	Afrique de l'Ouest	8.32355	3	2	famille et entourage	hÈbergÈ famille et entourage	TS long	0	0	1	1	1	Yes	00'	2	>=30	2r	West Africa	Tenter	acti propre	actif	SS	1	1	2	1
00902EF31	19	5	VIH	femme	Afrique de l'Ouest	24.9707	13	12	logement personnel	logement personnel	Pas de TS	0	0	0	0	0	Yes	00'	1	25-30	2r	West Africa	Fam-Etu	acti propre	actif	SS	1	1	1	0
00902FG32	19	5	VIH	femme	Afrique Centrale	33.2942	4	3	instabilitÈ rÈsidentielle	instabilitÈ rÈsidentielle	Pas de TS	0	0	0	0	0	No	00'	1	>=30	sup	Others	Menace	acti part/fam	inact/chom	CMU	1	0	1	0
00902FG32	19	5	VIH	femme	Afrique Centrale	33.2942	4	3	instabilitÈ rÈsidentielle	instabilitÈ rÈsidentielle	Pas de TS	0	0	0	0	1	Yes	00'	2	>=30	sup	Others	Menace	acti propre	actif	CMU	1	1	2	1
00902GH07	19	5	VIH	homme	Afrique Centrale	33.2942	10	9	instabilitÈ rÈsidentielle	instabilitÈ rÈsidentielle	Pas de TS	0	0	0	0	0	No	00'	1	25-30	2r	Others	Tenter	acti part/fam	inact/chom	SS	1	0	1	0
00902GH07	19	5	VIH	homme	Afrique Centrale	33.2942	10	9	instabilitÈ rÈsidentielle	logement personnel	Pas de TS	0	0	0	0	1	Yes	00'	2	25-30	2r	Others	Tenter	acti part/fam	actif	SS	1	1	2	1
00902HI08	19	5	VIH	femme	Afrique Centrale	8.32355	9	8	famille et entourage	hÈbergÈ famille et entourage	TS court	0	0	1	1	1	Yes	00'	2	25-30	sup	Others	Fam-Etu	acti propre	etudt	SS	1	1	2	0
00902MN13	19	5	VIH	femme	Afrique Centrale	12.4853	15	14	instabilitÈ rÈsidentielle	instabilitÈ rÈsidentielle	Pas de TS	0	0	0	0	0	No	<00	1	>=30	2r	Others	Tenter	acti part/fam	inact/chom	SS	1	0	1	0
00902MN13	19	5	VIH	femme	Afrique Centrale	12.4853	15	14	instabilitÈ rÈsidentielle	instabilitÈ rÈsidentielle	Pas de TS	0	0	0	0	1	No	<00	2	>=30	2r	Others	Tenter	acti part/fam	inact/chom	SS	1	0	2	1
00902MN13	19	5	VIH	femme	Afrique Centrale	12.4853	15	14	instabilitÈ rÈsidentielle	instabilitÈ rÈsidentielle	Pas de TS	0	0	0	0	2	No	<00	3-4	>=30	2r	Others	Tenter	acti part/fam	inact/chom	SS	1	0	3	2
00902MN13	19	5	VIH	femme	Afrique Centrale	12.4853	15	14	instabilitÈ rÈsidentielle	instabilitÈ rÈsidentielle	Pas de TS	0	0	0	0	3	No	<00	3-4	>=30	2r	Others	Tenter	acti part/fam	inact/chom	SS	1	0	4	3
00902MN13	19	5	VIH	femme	Afrique Centrale	12.4853	15	14	instabilitÈ rÈsidentielle	instabilitÈ rÈsidentielle	Pas de TS	0	1	0	0	4	No	<00	>5	>=30	2r	Others	Tenter	acti part/fam	inact/chom	SS	1	0	5	4
00902MN13	19	5	VIH	femme	Afrique Centrale	12.4853	15	14	instabilitÈ rÈsidentielle	instabilitÈ rÈsidentielle	TS court	0	0	0	0	5	Yes	<00	>5	>=30	2r	Others	Tenter	acti propre	actif	SS	1	1	6	5
00902ST19	19	5	VIH	homme	Afrique de l'Ouest	12.4853	4	3	famille et entourage	hÈbergÈ famille et entourage	Pas de TS	0	0	0	0	0	Yes	00'	1	>=30	0-1r	West Africa	Tenter	acti propre	actif	SS	1	1	1	0
00902TU20	19	5	VIH	femme	Afrique de l'Ouest	8.32355	9	8	logement personnel	logement personnel	TS long	0	0	0	0	0	Yes	00'	1	>=30	2r	West Africa	Fam-Etu	acti propre	etudt	SS	1	1	1	0
00903OP15	19	5	VIH	homme	Afrique Centrale	14.5662	10	9	instabilitÈ rÈsidentielle	instabilitÈ rÈsidentielle	TS court	0	0	0	0	0	Yes	00'	1	>=30	2r	Others	Tenter	alloc	inact/chom	SS	1	1	1	0
00903UV21	19	5	VIH	femme	Afrique Centrale	14.5662	7	6	instabilitÈ rÈsidentielle	instabilitÈ rÈsidentielle	Pas de TS	0	0	0	1	0	No	00'	1	>=30	0-1r	Others	Med	acti propre	inact/chom	CMU	1	0	1	0
00903UV21	19	5	VIH	femme	Afrique Centrale	14.5662	7	6	instabilitÈ rÈsidentielle	instabilitÈ rÈsidentielle	TS court	0	0	0	1	1	Yes	00'	2	>=30	0-1r	Others	Med	acti propre	inact/chom	CMU	1	1	2	1
00904MN13	19	5	VIH	homme	Afrique Centrale	8.32355	10	9	famille et entourage	hÈbergÈ famille et entourage	Pas de TS	0	0	0	0	0	Yes	00'	1	25-30	2r	Others	Tenter	acti propre	actif	SS	1	1	1	0
00904ST19	19	5	VIH	homme	Afrique Centrale	8.32355	15	14	logement personnel	logement personnel	NationalitÈ	0	0	0	0	0	Yes	<00	1	>=30	sup	Others	Fam-Etu	acti part/fam	inact/chom	AME	1	1	1	0
00906BC28	19	5	VIH	homme	Afrique de l'Ouest	16.6471	7	6	famille et entourage	hÈbergÈ famille et entourage	Pas de TS	1	0	0	0	0	Yes	00'	1	25-30	2r	West Africa	Fam-Etu	acti propre	actif	SS	1	1	1	0
00906CD29	19	5	VIH	femme	Afrique de l'Ouest	20.8089	24	23	famille et entourage	hÈbergÈ famille et entourage	TS court	0	0	0	0	0	No	<00	1	25-30	0-1r	West Africa	Tenter	acti propre	actif	SS	1	0	1	0
00906CD29	19	5	VIH	femme	Afrique de l'Ouest	20.8089	24	23	famille et entourage	hÈbergÈ famille et entourage	TS long	1	0	0	0	1	No	<00	2	25-30	0-1r	West Africa	Tenter	acti propre	actif	SS	1	0	2	1
00906CD29	19	5	VIH	femme	Afrique de l'Ouest	20.8089	24	23	famille et entourage	hÈbergÈ famille et entourage	TS long	0	0	0	0	2	No	<00	3-4	25-30	0-1r	West Africa	Tenter	acti propre	actif	SS	1	0	3	2
00906CD29	19	5	VIH	femme	Afrique de l'Ouest	20.8089	24	23	famille et entourage	hÈbergÈ famille et entourage	TS long	0	0	0	0	3	No	<00	3-4	25-30	0-1r	West Africa	Tenter	acti propre	actif	SS	1	0	4	3
00906CD29	19	5	VIH	femme	Afrique de l'Ouest	20.8089	24	23	famille et entourage	hÈbergÈ famille et entourage	TS long	0	0	0	0	4	No	<00	>5	25-30	0-1r	West Africa	Tenter	acti propre	actif	SS	1	0	5	4
00906CD29	19	5	VIH	femme	Afrique de l'Ouest	20.8089	24	23	famille et entourage	hÈbergÈ famille et entourage	TS long	0	0	0	0	5	No	<00	>5	25-30	0-1r	West Africa	Tenter	acti propre	actif	SS	1	0	6	5
00906CD29	19	5	VIH	femme	Afrique de l'Ouest	20.8089	24	23	famille et entourage	hÈbergÈ famille et entourage	TS long	0	0	0	0	6	No	<00	>5	25-30	0-1r	West Africa	Tenter	acti propre	actif	SS	1	0	7	6
00906CD29	19	5	VIH	femme	Afrique de l'Ouest	20.8089	24	23	famille et entourage	hÈbergÈ famille et entourage	TS long	0	0	0	0	7	No	<00	>5	25-30	0-1r	West Africa	Tenter	acti propre	actif	SS	1	0	8	7
00906CD29	19	5	VIH	femme	Afrique de l'Ouest	20.8089	24	23	famille et entourage	hÈbergÈ famille et entourage	TS long	1	0	0	1	8	No	<00	>5	25-30	0-1r	West Africa	Tenter	acti propre	actif	SS	1	0	9	8
00906CD29	19	5	VIH	femme	Afrique de l'Ouest	20.8089	24	23	famille et entourage	hÈbergÈ famille et entourage	TS long	0	0	0	1	9	No	<00	>5	25-30	0-1r	West Africa	Tenter	acti propre	actif	SS	1	0	10	9
00906CD29	19	5	VIH	femme	Afrique de l'Ouest	20.8089	24	23	famille et entourage	hÈbergÈ famille et entourage	TS long	0	0	0	1	10	No	<00	>5	25-30	0-1r	West Africa	Tenter	acti propre	actif	SS	1	0	11	10
00906CD29	19	5	VIH	femme	Afrique de l'Ouest	20.8089	24	23	famille et entourage	hÈbergÈ famille et entourage	TS long	0	0	0	1	11	No	<00	>5	25-30	0-1r	West Africa	Tenter	acti propre	actif	SS	1	0	12	11
00906CD29	19	5	VIH	femme	Afrique de l'Ouest	20.8089	24	23	famille et entourage	hÈbergÈ famille et entourage	TS long	0	0	0	1	12	No	<00	>5	25-30	0-1r	West Africa	Tenter	acti propre	actif	SS	1	0	13	12
00906CD29	19	5	VIH	femme	Afrique de l'Ouest	20.8089	24	23	famille et entourage	logement personnel	TS long	0	0	0	1	13	No	<00	>5	25-30	0-1r	West Africa	Tenter	acti propre	actif	SS	1	0	14	13
00906CD29	19	5	VIH	femme	Afrique de l'Ouest	20.8089	24	23	famille et entourage	logement personnel	TS long	0	0	0	1	14	No	<00	>5	25-30	0-1r	West Africa	Tenter	acti propre	actif	SS	1	0	15	14
00906CD29	19	5	VIH	femme	Afrique de l'Ouest	20.8089	24	23	famille et entourage	logement personnel	TS long	0	0	0	1	15	No	<00	>5	25-30	0-1r	West Africa	Tenter	acti propre	actif	SS	1	0	16	15
00906CD29	19	5	VIH	femme	Afrique de l'Ouest	20.8089	24	23	famille et entourage	logement personnel	TS long	0	0	0	1	16	No	<00	>5	25-30	0-1r	West Africa	Tenter	acti propre	actif	SS	1	0	17	16
00906CD29	19	5	VIH	femme	Afrique de l'Ouest	20.8089	24	23	famille et entourage	logement personnel	TS long	0	0	0	1	17	No	<00	>5	25-30	0-1r	West Africa	Tenter	acti propre	actif	SS	1	0	18	17
00906CD29	19	5	VIH	femme	Afrique de l'Ouest	20.8089	24	23	famille et entourage	logement personnel	TS long	0	0	0	1	18	No	<00	>5	25-30	0-1r	West Africa	Tenter	acti propre	actif	SS	1	0	19	18
00906CD29	19	5	VIH	femme	Afrique de l'Ouest	20.8089	24	23	famille et entourage	logement personnel	TS long	0	1	0	1	19	Yes	<00	>5	25-30	0-1r	West Africa	Tenter	acti propre	inact/chom	SS	1	1	20	19
00906DE04	19	5	VIH	femme	Afrique de l'Ouest	14.5662	21	20	famille et entourage	hÈbergÈ famille et entourage	TS court	0	0	0	0	0	No	<00	1	25-30	0-1r	West Africa	Fam-Etu	acti part/fam	inact/chom	CMU	1	0	1	0
00906DE04	19	5	VIH	femme	Afrique de l'Ouest	14.5662	21	20	famille et entourage	instabilitÈ rÈsidentielle	Pas de TS	0	0	0	0	1	No	<00	2	25-30	0-1r	West Africa	Fam-Etu	acti propre	actif	CMU	1	0	2	1
00906DE04	19	5	VIH	femme	Afrique de l'Ouest	14.5662	21	20	famille et entourage	instabilitÈ rÈsidentielle	Pas de TS	1	0	0	0	2	No	<00	3-4	25-30	0-1r	West Africa	Fam-Etu	acti propre	actif	CMU	1	0	3	2
00906DE04	19	5	VIH	femme	Afrique de l'Ouest	14.5662	21	20	famille et entourage	instabilitÈ rÈsidentielle	Pas de TS	0	0	0	0	3	No	<00	3-4	25-30	0-1r	West Africa	Fam-Etu	acti propre	actif	CMU	1	0	4	3
00906DE04	19	5	VIH	femme	Afrique de l'Ouest	14.5662	21	20	famille et entourage	instabilitÈ rÈsidentielle	TS court	1	0	0	0	4	Yes	<00	>5	25-30	0-1r	West Africa	Fam-Etu	acti propre	actif	CMU	1	1	5	4
00906EF05	19	5	VIH	femme	Afrique de l'Est et Australe	16.6471	18	17	logement personnel	logement personnel	TS court	0	0	0	1	0	Yes	<00	1	25-30	0-1r	Others	Fam-Etu	acti part/fam	inact/chom	SS	1	1	1	0
00906EF57	19	5	VIH	homme	Afrique Centrale	14.5662	10	9	famille et entourage	hÈbergÈ famille et entourage	TS court	0	0	0	1	0	Yes	00'	1	>=30	2r	Others	Tenter	acti propre	actif	SS	1	1	1	0
00906FG06	19	5	VIH	femme	Afrique Centrale	16.6471	13	12	instabilitÈ rÈsidentielle	instabilitÈ rÈsidentielle	Pas de TS	0	0	0	0	0	No	00'	1	25-30	2r	Others	Tenter	acti part/fam	inact/chom	SS	1	0	1	0
00906FG06	19	5	VIH	femme	Afrique Centrale	16.6471	13	12	instabilitÈ rÈsidentielle	hÈbergÈ famille et entourage	Pas de TS	0	0	0	0	1	No	00'	2	25-30	2r	Others	Tenter	acti propre	actif	SS	1	0	2	1
00906FG06	19	5	VIH	femme	Afrique Centrale	16.6471	13	12	instabilitÈ rÈsidentielle	instabilitÈ rÈsidentielle	Pas de TS	0	0	0	0	2	No	00'	3-4	25-30	2r	Others	Tenter	acti propre	actif	SS	1	0	3	2
00906FG06	19	5	VIH	femme	Afrique Centrale	16.6471	13	12	instabilitÈ rÈsidentielle	instabilitÈ rÈsidentielle	TS court	0	0	0	1	3	Yes	00'	3-4	25-30	2r	Others	Tenter	acti propre	etudt	SS	1	1	4	3
00906FG58	19	5	VIH	femme	Afrique de l'Ouest	12.4853	17	16	famille et entourage	hÈbergÈ famille et entourage	Pas de TS	0	0	0	0	0	No	<00	1	>=30	0-1r	West Africa	Tenter	acti part/fam	inact/chom	SS	1	0	1	0
00906FG58	19	5	VIH	femme	Afrique de l'Ouest	12.4853	17	16	famille et entourage	foyer	Pas de TS	0	0	0	0	1	No	<00	2	>=30	0-1r	West Africa	Tenter	acti propre	actif	SS	1	0	2	1
00906FG58	19	5	VIH	femme	Afrique de l'Ouest	12.4853	17	16	famille et entourage	foyer	Pas de TS	0	0	0	0	2	No	<00	3-4	>=30	0-1r	West Africa	Tenter	acti propre	actif	SS	1	0	3	2
00906FG58	19	5	VIH	femme	Afrique de l'Ouest	12.4853	17	16	famille et entourage	foyer	Pas de TS	1	0	0	1	3	Yes	<00	3-4	>=30	0-1r	West Africa	Tenter	acti propre	actif	SS	1	1	4	3
00906IJ09	19	5	VIH	femme	Afrique de l'Ouest	16.6471	13	12	instabilitÈ rÈsidentielle	instabilitÈ rÈsidentielle	Pas de TS	0	0	0	0	0	Yes	00'	1	<25	0-1r	West Africa	Tenter	acti propre	actif	CMU	1	1	1	0
00906IJ35	19	5	VIH	femme	Afrique Centrale	12.4853	12	11	famille et entourage	hÈbergÈ famille et entourage	Pas de TS	0	0	0	0	0	Yes	00'	1	25-30	2r	Others	Tenter	acti propre	actif	SS	1	1	1	0
00906JK10	19	5	VIH	femme	Afrique Centrale	14.5662	23	22	logement personnel	logement personnel	TS court	0	0	0	0	0	Yes	<00	1	<25	sup	Others	Fam-Etu	acti part/fam	etudt	SS	1	1	1	0
00906KL11	19	5	VIH	femme	Afrique de l'Ouest	16.6471	7	6	famille et entourage	hÈbergÈ famille et entourage	TS court	0	0	0	1	0	Yes	00'	1	<25	2r	West Africa	Fam-Etu	acti propre	actif	SS	1	1	1	0
00906KL37	19	5	VIH	femme	Afrique Centrale	16.6471	7	6	famille et entourage	hÈbergÈ famille et entourage	Pas de TS	0	0	0	0	0	Yes	00'	1	25-30	2r	Others	Fam-Etu	acti propre	actif	SS	1	1	1	0
00906KL63	19	5	VIH	homme	Afrique de l'Ouest	14.5662	2	1	instabilitÈ rÈsidentielle	instabilitÈ rÈsidentielle	Pas de TS	0	0	0	1	0	No	00'	1	>=30	sup	West Africa	Menace	acti part/fam	inact/chom	Pas	1	0	1	0
00906KL63	19	5	VIH	homme	Afrique de l'Ouest	14.5662	2	1	instabilitÈ rÈsidentielle	instabilitÈ rÈsidentielle	Pas de TS	0	0	0	1	1	No	00'	2	>=30	sup	West Africa	Menace	acti part/fam	inact/chom	Pas	1	0	2	1
00906LM12	19	5	VIH	femme	Afrique de l'Ouest	16.6471	13	12	famille et entourage	hÈbergÈ famille et entourage	Pas de TS	1	0	0	1	0	Yes	00'	1	<25	0-1r	West Africa	Tenter	acti propre	actif	SS	1	1	1	0
00906OP15	19	5	VIH	femme	Afrique Centrale	16.6471	12	11	instabilitÈ rÈsidentielle	instabilitÈ rÈsidentielle	Pas de TS	0	0	0	0	0	Yes	00'	1	>=30	0-1r	Others	Fam-Etu	aucune	inact/chom	SS	1	1	1	0
00906QR17	19	5	VIH	femme	Afrique de l'Ouest	16.6471	7	6	instabilitÈ rÈsidentielle	instabilitÈ rÈsidentielle	Pas de TS	0	0	0	0	0	Yes	00'	1	25-30	0-1r	West Africa	Tenter	acti propre	actif	CMU	1	1	1	0
00906RS18	19	5	VIH	femme	Afrique de l'Ouest	16.6471	24	23	famille et entourage	hÈbergÈ famille et entourage	TS court	0	0	0	0	0	Yes	<00	1	<25	2r	West Africa	Tenter	acti propre	actif	SS	1	1	1	0
00906ST45	19	5	VIH	femme	Afrique de l'Ouest	14.5662	13	12	logement personnel	logement personnel	TS court	0	0	0	0	0	No	00'	1	>=30	0-1r	West Africa	Fam-Etu	acti propre	actif	SS	1	0	1	0
00906ST45	19	5	VIH	femme	Afrique de l'Ouest	14.5662	13	12	logement personnel	logement personnel	Pas de TS	1	0	0	0	1	No	00'	2	>=30	0-1r	West Africa	Fam-Etu	acti propre	actif	SS	1	0	2	1
00906ST45	19	5	VIH	femme	Afrique de l'Ouest	14.5662	13	12	logement personnel	logement personnel	TS court	0	0	0	0	2	Yes	00'	3-4	>=30	0-1r	West Africa	Fam-Etu	acti propre	actif	SS	1	1	3	2
00906UV21	19	5	VIH	femme	Afrique de l'Ouest	16.6471	16	15	famille et entourage	hÈbergÈ famille et entourage	Pas de TS	0	0	0	0	0	No	<00	1	<25	0-1r	West Africa	Tenter	acti part/fam	inact/chom	CMU	1	0	1	0
00906UV21	19	5	VIH	femme	Afrique de l'Ouest	16.6471	16	15	famille et entourage	hÈbergÈ famille et entourage	Pas de TS	0	0	0	0	1	No	<00	2	<25	0-1r	West Africa	Tenter	acti part/fam	inact/chom	CMU	1	0	2	1
00906UV21	19	5	VIH	femme	Afrique de l'Ouest	16.6471	16	15	famille et entourage	hÈbergÈ famille et entourage	Pas de TS	0	0	0	0	2	No	<00	3-4	<25	0-1r	West Africa	Tenter	acti part/fam	inact/chom	CMU	1	0	3	2
00906UV21	19	5	VIH	femme	Afrique de l'Ouest	16.6471	16	15	famille et entourage	hÈbergÈ famille et entourage	Pas de TS	0	0	0	0	3	No	<00	3-4	<25	0-1r	West Africa	Tenter	acti part/fam	inact/chom	CMU	1	0	4	3
00906UV21	19	5	VIH	femme	Afrique de l'Ouest	16.6471	16	15	famille et entourage	hÈbergÈ famille et entourage	Pas de TS	0	0	0	0	4	Yes	<00	>5	<25	0-1r	West Africa	Tenter	acti part/fam	inact/chom	CMU	1	1	5	4
00906YZ51	19	5	VIH	femme	Afrique Centrale	14.5662	15	14	instabilitÈ rÈsidentielle	instabilitÈ rÈsidentielle	Pas de TS	0	0	0	1	0	Yes	<00	1	<25	2r	Others	Med	acti part/fam	inact/chom	CMU	1	1	1	0
00907AB01	19	5	VIH	femme	Afrique de l'Ouest	10.4044	7	6	famille et entourage	hÈbergÈ famille et entourage	TS court	0	0	0	0	0	No	00'	1	<25	2r	West Africa	Fam-Etu	acti part/fam	inact/chom	CMU	1	0	1	0
00907AB01	19	5	VIH	femme	Afrique de l'Ouest	10.4044	7	6	famille et entourage	hÈbergÈ famille et entourage	TS court	0	0	0	1	1	No	00'	2	<25	2r	West Africa	Fam-Etu	acti propre	actif	CMU	1	0	2	1
00907AB01	19	5	VIH	femme	Afrique de l'Ouest	10.4044	7	6	famille et entourage	logement personnel	TS court	0	0	0	1	2	Yes	00'	3-4	<25	2r	West Africa	Fam-Etu	acti propre	actif	CMU	1	1	3	2
00907CD55	19	5	VIH	femme	Afrique Centrale	12.4853	11	10	famille et entourage	structure collective	TS court	1	0	0	1	2	Yes	00'	3-4	<25	sup	Others	Fam-Etu	acti propre	inact/chom	CMU	1	1	3	0
00907EF31	19	5	VIH	femme	Afrique de l'Ouest	16.6471	2	1	instabilitÈ rÈsidentielle	instabilitÈ rÈsidentielle	Pas de TS	0	1	0	1	0	No	00'	1	>=30	2r	West Africa	Med	aucune	inact/chom	Pas	1	0	1	0
00907EF31	19	5	VIH	femme	Afrique de l'Ouest	16.6471	2	1	instabilitÈ rÈsidentielle	instabilitÈ rÈsidentielle	Pas de TS	0	0	0	1	1	No	00'	2	>=30	2r	West Africa	Med	aucune	inact/chom	Pas	1	0	2	1
00907GH07	19	5	VIH	femme	Afrique Centrale	10.4044	8	7	instabilitÈ rÈsidentielle	instabilitÈ rÈsidentielle	Pas de TS	0	0	0	0	0	Yes	00'	1	>=30	2r	Others	Tenter	acti propre	actif	SS	1	1	1	0
00907KL37	19	5	VIH	femme	Afrique de l'Ouest	16.6471	12	11	famille et entourage	hÈbergÈ famille et entourage	TS court	0	0	0	1	0	Yes	00'	1	>=30	2r	West Africa	Med	acti part/fam	inact/chom	SS	1	1	1	0
00907QR43	19	5	VIH	homme	Afrique de l'Ouest	12.4853	14	13	instabilitÈ rÈsidentielle	instabilitÈ rÈsidentielle	TS court	0	0	0	0	0	No	<00	1	25-30	0-1r	West Africa	Tenter	acti propre	actif	SS	1	0	1	0
00907QR43	19	5	VIH	homme	Afrique de l'Ouest	12.4853	14	13	instabilitÈ rÈsidentielle	instabilitÈ rÈsidentielle	TS court	0	0	0	1	1	Yes	<00	2	25-30	0-1r	West Africa	Tenter	acti propre	actif	SS	1	1	2	1
00907ST19	19	5	VIH	femme	Afrique de l'Ouest	10.4044	12	11	instabilitÈ rÈsidentielle	instabilitÈ rÈsidentielle	TS court	0	0	0	0	0	Yes	00'	1	>=30	2r	West Africa	Tenter	acti propre	actif	CMU	1	1	1	0
00907WX49	19	5	VIH	homme	Afrique Centrale	12.4853	6	5	instabilitÈ rÈsidentielle	instabilitÈ rÈsidentielle	Pas de TS	0	0	0	0	0	Yes	00'	1	>=30	2r	Others	Tenter	acti part/fam	inact/chom	CMU	1	1	1	0
00907YZ25	19	5	VIH	homme	Afrique Centrale	16.6471	30	29	instabilitÈ rÈsidentielle	instabilitÈ rÈsidentielle	TS long	0	0	0	0	0	No	<00	1	25-30	2r	Others	Tenter	acti propre	inact/chom	SS	1	0	1	0
00907YZ25	19	5	VIH	homme	Afrique Centrale	16.6471	30	29	instabilitÈ rÈsidentielle	logement personnel	TS court	0	0	0	0	1	Yes	<00	2	25-30	2r	Others	Tenter	acti propre	actif	SS	1	1	2	1
00908CD03	19	5	VIH	femme	Afrique de l'Ouest	8.32355	10	9	famille et entourage	hÈbergÈ famille et entourage	Pas de TS	0	0	0	0	0	No	00'	1	25-30	2r	West Africa	Tenter	acti propre	actif	SS	1	0	1	0
00908CD03	19	5	VIH	femme	Afrique de l'Ouest	8.32355	10	9	famille et entourage	hÈbergÈ famille et entourage	Pas de TS	0	0	0	0	1	Yes	00'	2	25-30	2r	West Africa	Tenter	acti propre	actif	SS	1	1	2	1
00908IJ09	19	5	VIH	femme	Afrique de l'Ouest	16.6471	16	15	instabilitÈ rÈsidentielle	instabilitÈ rÈsidentielle	Pas de TS	0	0	0	0	0	Yes	<00	1	25-30	0-1r	West Africa	Tenter	acti propre	actif	SS	1	1	1	0
01001AB27	110	2	VIH	homme	Afrique de l'Ouest	11.5044	10	9	famille et entourage	hÈbergÈ famille et entourage	Pas de TS	0	1	0	1	0	Yes	00'	1	>=30	2r	West Africa	Fam-Etu	acti propre	actif	SS	1	1	1	0
01001AB53	110	2	VIH	femme	Afrique Centrale	8.62828	11	10	famille et entourage	hÈbergÈ famille et entourage	Pas de TS	0	0	0	0	0	Yes	00'	1	<25	2r	Others	Menace	acti propre	etudt	SS	1	1	1	0
01001CD29	110	2	VIH	femme	Afrique de l'Est et Australe	6.90263	11	10	instabilitÈ rÈsidentielle	instabilitÈ rÈsidentielle	TS court	0	1	0	1	0	No	00'	1	>=30	0-1r	Others	Med	alloc	inact/chom	SS	1	0	1	0
01001CD29	110	2	VIH	femme	Afrique de l'Est et Australe	6.90263	11	10	instabilitÈ rÈsidentielle	logement personnel	TS court	0	0	0	1	1	Yes	00'	2	>=30	0-1r	Others	Med	alloc	etudt	SS	1	1	2	1
01001EF05	110	2	VIH	femme	Afrique Centrale	6.90263	6	5	instabilitÈ rÈsidentielle	instabilitÈ rÈsidentielle	Pas de TS	0	0	0	0	0	No	00'	1	>=30	0-1r	Others	Tenter	acti part/fam	inact/chom	CMU	1	0	1	0
01001EF05	110	2	VIH	femme	Afrique Centrale	6.90263	6	5	instabilitÈ rÈsidentielle	instabilitÈ rÈsidentielle	Pas de TS	0	0	0	1	1	No	00'	2	>=30	0-1r	Others	Tenter	acti part/fam	inact/chom	CMU	1	0	2	1
01001EF05	110	2	VIH	femme	Afrique Centrale	6.90263	6	5	instabilitÈ rÈsidentielle	structure collective	TS court	1	0	0	1	2	Yes	00'	3-4	>=30	0-1r	Others	Tenter	acti part/fam	inact/chom	CMU	1	1	3	2
01001EF57	110	2	VIH	homme	Afrique Centrale	8.62828	8	7	logement personnel	logement personnel	Pas de TS	0	0	0	1	0	No	00'	1	>=30	0-1r	Others	Med	acti part/fam	inact/chom	CMU	1	0	1	0
01001EF57	110	2	VIH	homme	Afrique Centrale	8.62828	8	7	logement personnel	logement personnel	TS court	0	0	0	1	1	Yes	00'	2	>=30	0-1r	Others	Med	acti part/fam	inact/chom	CMU	1	1	2	1
01001FG06	110	2	VIH	femme	Afrique de l'Ouest	4.31414	3	2	instabilitÈ rÈsidentielle	hÈbergÈ famille et entourage	Pas de TS	0	0	0	1	1	Yes	00'	2	25-30	2r	West Africa	Med	acti part/fam	inact/chom	CMU	1	1	2	0
01001GH33	110	2	VIH	femme	Afrique Centrale	11.5044	9	8	famille et entourage	hÈbergÈ famille et entourage	Pas de TS	0	0	0	0	0	No	00'	1	>=30	2r	Others	Menace	acti part/fam	inact/chom	CMU	1	0	1	0
01001GH33	110	2	VIH	femme	Afrique Centrale	11.5044	9	8	famille et entourage	hÈbergÈ famille et entourage	Pas de TS	0	0	1	0	1	Yes	00'	2	>=30	2r	Others	Menace	acti part/fam	inact/chom	CMU	1	1	2	1
01001GH59	110	2	VIH	femme	Afrique Centrale	8.62828	5	4	instabilitÈ rÈsidentielle	instabilitÈ rÈsidentielle	Pas de TS	0	0	0	1	0	Yes	00'	1	25-30	2r	Others	Med	alloc	inact/chom	SS	1	1	1	0
01001IJ09	110	2	VIH	femme	Afrique de l'Ouest	4.31414	5	4	famille et entourage	hÈbergÈ famille et entourage	TS court	0	0	0	1	0	Yes	00'	1	>=30	0-1r	West Africa	Tenter	acti part/fam	inact/chom	CMU	1	1	1	0
01001JK36	110	2	VIH	femme	Afrique de l'Ouest	4.31414	9	8	logement personnel	logement personnel	TS court	0	0	0	0	0	Yes	00'	1	>=30	2r	West Africa	Fam-Etu	acti part/fam	inact/chom	SS	1	1	1	0
01001LM12	110	2	VIH	homme	Afrique de l'Ouest	4.31414	27	26	famille et entourage	hÈbergÈ famille et entourage	Pas de TS	0	0	0	0	0	No	<00	1	>=30	2r	West Africa	Tenter	acti propre	actif	SS	1	0	1	0
01001LM12	110	2	VIH	homme	Afrique de l'Ouest	4.31414	27	26	famille et entourage	hÈbergÈ famille et entourage	Pas de TS	0	0	0	0	1	No	<00	2	>=30	2r	West Africa	Tenter	acti propre	actif	SS	1	0	2	1
01001LM12	110	2	VIH	homme	Afrique de l'Ouest	4.31414	27	26	famille et entourage	hÈbergÈ famille et entourage	TS court	0	0	0	0	2	No	<00	3-4	>=30	2r	West Africa	Tenter	acti propre	actif	SS	1	0	3	2
01001LM12	110	2	VIH	homme	Afrique de l'Ouest	4.31414	27	26	famille et entourage	logement personnel	TS court	0	0	0	0	3	Yes	<00	3-4	>=30	2r	West Africa	Tenter	acti propre	actif	SS	1	1	4	3
01001MN65	110	2	VIH	femme	Afrique Centrale	8.62828	12	11	famille et entourage	hÈbergÈ famille et entourage	TS court	0	1	1	1	0	Yes	00'	1	25-30	sup	Others	Tenter	acti part/fam	etudt	SS	1	1	1	0
01001OP41	110	2	VIH	homme	Afrique de l'Ouest	12.9424	26	25	logement personnel	logement personnel	TS long	0	0	0	0	0	Yes	<00	1	25-30	2r	West Africa	Fam-Etu	acti propre	actif	CMU	1	1	1	0
01001PQ42	110	2	VIH	femme	Afrique de l'Ouest	4.31414	11	10	logement personnel	logement personnel	TS court	0	0	0	0	0	Yes	00'	1	25-30	0-1r	West Africa	Fam-Etu	acti part/fam	inact/chom	SS	1	1	1	0
01001QR17	110	2	VIH	homme	Afrique de l'Ouest	6.90263	4	3	instabilitÈ rÈsidentielle	instabilitÈ rÈsidentielle	TS long	1	0	0	0	0	Yes	00'	1	>=30	2r	West Africa	Fam-Etu	acti propre	inact/chom	SS	1	1	1	0
01001QR69	110	2	VIH	homme	Afrique Centrale	8.62828	21	20	famille et entourage	hÈbergÈ famille et entourage	Pas de TS	0	0	0	0	0	No	<00	1	>=30	2r	Others	Tenter	acti propre	actif	SS	1	0	1	0
01001QR69	110	2	VIH	homme	Afrique Centrale	8.62828	21	20	famille et entourage	hÈbergÈ famille et entourage	Pas de TS	0	0	0	0	1	No	<00	2	>=30	2r	Others	Tenter	acti propre	actif	SS	1	0	2	1
01001QR69	110	2	VIH	homme	Afrique Centrale	8.62828	21	20	famille et entourage	hÈbergÈ famille et entourage	Pas de TS	0	0	0	0	2	No	<00	3-4	>=30	2r	Others	Tenter	acti propre	actif	SS	1	0	3	2
01001QR69	110	2	VIH	homme	Afrique Centrale	8.62828	21	20	famille et entourage	hÈbergÈ famille et entourage	TS court	0	0	0	0	3	Yes	<00	3-4	>=30	2r	Others	Tenter	acti propre	actif	SS	1	1	4	3
01001RS18	110	2	VIH	homme	Afrique Centrale	12.9424	9	8	instabilitÈ rÈsidentielle	instabilitÈ rÈsidentielle	TS long	0	0	0	0	0	Yes	00'	1	<25	sup	Others	Fam-Etu	acti part/fam	etudt	SS	1	1	1	0
01001ST45	110	2	VIH	homme	Afrique Centrale	15.0995	5	4	instabilitÈ rÈsidentielle	instabilitÈ rÈsidentielle	TS court	0	1	0	1	0	Yes	00'	1	>=30	sup	Others	Med	aucune	actif	CMU	1	1	1	0
01001ST71	110	2	VIH	femme	Afrique Centrale	15.0995	10	9	instabilitÈ rÈsidentielle	instabilitÈ rÈsidentielle	TS court	1	0	0	1	0	Yes	00'	1	>=30	2r	Others	Menace	alloc	inact/chom	SS	1	1	1	0
01001UV21	110	2	VIH	femme	Afrique de l'Ouest	11.5044	11	10	famille et entourage	hÈbergÈ famille et entourage	Pas de TS	0	0	0	0	0	Yes	00'	1	>=30	0-1r	West Africa	Menace	acti propre	actif	SS	1	1	1	0
01001VW48	110	2	VIH	femme	Afrique de l'Ouest	4.31414	14	13	famille et entourage	hÈbergÈ famille et entourage	Pas de TS	0	0	0	0	0	No	<00	1	>=30	0-1r	West Africa	Fam-Etu	acti propre	actif	SS	1	0	1	0
01001VW48	110	2	VIH	femme	Afrique de l'Ouest	4.31414	14	13	famille et entourage	hÈbergÈ famille et entourage	Pas de TS	0	0	0	0	1	No	<00	2	>=30	0-1r	West Africa	Fam-Etu	acti propre	actif	SS	1	0	2	1
01001VW48	110	2	VIH	femme	Afrique de l'Ouest	4.31414	14	13	famille et entourage	hÈbergÈ famille et entourage	Pas de TS	0	0	0	0	2	No	<00	3-4	>=30	0-1r	West Africa	Fam-Etu	acti propre	actif	SS	1	0	3	2
01001VW48	110	2	VIH	femme	Afrique de l'Ouest	4.31414	14	13	famille et entourage	hÈbergÈ famille et entourage	Pas de TS	0	0	0	1	3	Yes	<00	3-4	>=30	0-1r	West Africa	Fam-Etu	acti propre	actif	SS	1	1	4	3
01001WX23	110	2	VIH	femme	Afrique Centrale	6.90263	4	3	instabilitÈ rÈsidentielle	instabilitÈ rÈsidentielle	TS court	0	0	0	1	0	Yes	00'	1	25-30	sup	Others	Med	acti propre	actif	CMU	1	1	1	0
01001XY24	110	2	VIH	homme	Afrique de l'Ouest	4.31414	21	20	famille et entourage	hÈbergÈ famille et entourage	Pas de TS	0	0	0	0	0	No	<00	1	<25	2r	West Africa	Fam-Etu	acti part/fam	inact/chom	SS	1	0	1	0
01001XY24	110	2	VIH	homme	Afrique de l'Ouest	4.31414	21	20	famille et entourage	hÈbergÈ famille et entourage	Pas de TS	0	0	0	0	1	No	<00	2	<25	2r	West Africa	Fam-Etu	acti part/fam	inact/chom	SS	1	0	2	1
01001XY24	110	2	VIH	homme	Afrique de l'Ouest	4.31414	21	20	famille et entourage	hÈbergÈ famille et entourage	Pas de TS	0	0	0	0	2	No	<00	3-4	<25	2r	West Africa	Fam-Etu	acti propre	actif	SS	1	0	3	2
01001XY24	110	2	VIH	homme	Afrique de l'Ouest	4.31414	21	20	famille et entourage	hÈbergÈ famille et entourage	Pas de TS	1	0	0	0	3	No	<00	3-4	<25	2r	West Africa	Fam-Etu	acti propre	actif	SS	1	0	4	3
01001XY24	110	2	VIH	homme	Afrique de l'Ouest	4.31414	21	20	famille et entourage	hÈbergÈ famille et entourage	Pas de TS	0	0	0	0	4	No	<00	>5	<25	2r	West Africa	Fam-Etu	acti propre	actif	SS	1	0	5	4
01001XY24	110	2	VIH	homme	Afrique de l'Ouest	4.31414	21	20	famille et entourage	hÈbergÈ famille et entourage	Pas de TS	0	0	0	0	5	No	<00	>5	<25	2r	West Africa	Fam-Etu	acti propre	actif	SS	1	0	6	5
01001XY24	110	2	VIH	homme	Afrique de l'Ouest	4.31414	21	20	famille et entourage	hÈbergÈ famille et entourage	Pas de TS	0	0	0	0	6	No	<00	>5	<25	2r	West Africa	Fam-Etu	acti propre	actif	SS	1	0	7	6
01001XY24	110	2	VIH	homme	Afrique de l'Ouest	4.31414	21	20	famille et entourage	hÈbergÈ famille et entourage	TS court	0	1	0	1	7	Yes	<00	>5	<25	2r	West Africa	Fam-Etu	acti propre	actif	SS	1	1	8	7
01001YZ51	110	2	VIH	femme	Afrique Centrale	12.9424	8	7	logement personnel	logement personnel	TS court	1	1	0	0	0	Yes	00'	1	>=30	sup	Others	Fam-Etu	acti propre	inact/chom	SS	1	1	1	0
01001YZ77	110	2	VIH	femme	Afrique de l'Ouest	12.9424	25	24	logement personnel	logement personnel	TS long	0	0	0	0	0	No	<00	1	<25	0-1r	West Africa	Fam-Etu	acti propre	actif	SS	1	0	1	0
01001YZ77	110	2	VIH	femme	Afrique de l'Ouest	12.9424	25	24	logement personnel	logement personnel	TS long	0	0	0	0	1	No	<00	2	<25	0-1r	West Africa	Fam-Etu	acti propre	actif	SS	1	0	2	1
01001YZ77	110	2	VIH	femme	Afrique de l'Ouest	12.9424	25	24	logement personnel	logement personnel	TS long	0	0	0	0	2	No	<00	3-4	<25	0-1r	West Africa	Fam-Etu	acti propre	actif	SS	1	0	3	2
01001YZ77	110	2	VIH	femme	Afrique de l'Ouest	12.9424	25	24	logement personnel	logement personnel	TS long	1	0	0	0	3	No	<00	3-4	<25	0-1r	West Africa	Fam-Etu	acti propre	actif	SS	1	0	4	3
01001YZ77	110	2	VIH	femme	Afrique de l'Ouest	12.9424	25	24	logement personnel	logement personnel	TS long	1	0	0	0	4	No	<00	>5	<25	0-1r	West Africa	Fam-Etu	acti propre	actif	SS	1	0	5	4
01001YZ77	110	2	VIH	femme	Afrique de l'Ouest	12.9424	25	24	logement personnel	logement personnel	TS long	0	0	0	0	5	No	<00	>5	<25	0-1r	West Africa	Fam-Etu	acti propre	actif	SS	1	0	6	5
01001YZ77	110	2	VIH	femme	Afrique de l'Ouest	12.9424	25	24	logement personnel	logement personnel	TS long	0	0	0	0	6	No	<00	>5	<25	0-1r	West Africa	Fam-Etu	acti propre	actif	SS	1	0	7	6
01001YZ77	110	2	VIH	femme	Afrique de l'Ouest	12.9424	25	24	logement personnel	logement personnel	TS long	0	0	0	0	7	No	<00	>5	<25	0-1r	West Africa	Fam-Etu	acti propre	actif	SS	1	0	8	7
01001YZ77	110	2	VIH	femme	Afrique de l'Ouest	12.9424	25	24	logement personnel	logement personnel	TS long	1	0	0	0	8	No	<00	>5	<25	0-1r	West Africa	Fam-Etu	acti propre	actif	SS	1	0	9	8
01001YZ77	110	2	VIH	femme	Afrique de l'Ouest	12.9424	25	24	logement personnel	logement personnel	TS long	0	0	0	0	9	No	<00	>5	<25	0-1r	West Africa	Fam-Etu	acti propre	actif	SS	1	0	10	9
01001YZ77	110	2	VIH	femme	Afrique de l'Ouest	12.9424	25	24	logement personnel	logement personnel	TS long	1	0	0	0	10	No	<00	>5	<25	0-1r	West Africa	Fam-Etu	acti propre	actif	SS	1	0	11	10
01001YZ77	110	2	VIH	femme	Afrique de l'Ouest	12.9424	25	24	logement personnel	logement personnel	TS long	0	0	0	0	11	No	<00	>5	<25	0-1r	West Africa	Fam-Etu	acti propre	actif	SS	1	0	12	11
01001YZ77	110	2	VIH	femme	Afrique de l'Ouest	12.9424	25	24	logement personnel	logement personnel	TS long	1	0	0	0	12	No	<00	>5	<25	0-1r	West Africa	Fam-Etu	acti propre	actif	SS	1	0	13	12
01001YZ77	110	2	VIH	femme	Afrique de l'Ouest	12.9424	25	24	logement personnel	logement personnel	TS long	1	0	0	0	13	Yes	<00	>5	<25	0-1r	West Africa	Fam-Etu	acti propre	etudt	SS	1	1	14	13
01101AB01	111	3	VIH	femme	Afrique Centrale	62.1535	12	11	famille et entourage	hÈbergÈ famille et entourage	Pas de TS	0	0	0	0	0	Yes	00'	1	>=30	2r	Others	Tenter	acti propre	actif	SS	1	1	1	0
01102FG06	111	3	VIH	femme	Afrique de l'Ouest	29.005	23	22	famille et entourage	hÈbergÈ famille et entourage	Pas de TS	0	0	0	0	0	No	<00	1	25-30	0-1r	West Africa	Fam-Etu	acti propre	actif	SS	1	0	1	0
01102FG06	111	3	VIH	femme	Afrique de l'Ouest	29.005	23	22	famille et entourage	instabilitÈ rÈsidentielle	Pas de TS	0	0	0	0	1	No	<00	2	25-30	0-1r	West Africa	Fam-Etu	acti propre	actif	SS	1	0	2	1
01102FG06	111	3	VIH	femme	Afrique de l'Ouest	29.005	23	22	famille et entourage	hÈbergÈ famille et entourage	Pas de TS	0	0	0	0	2	No	<00	3-4	25-30	0-1r	West Africa	Fam-Etu	acti propre	actif	SS	1	0	3	2
01102FG06	111	3	VIH	femme	Afrique de l'Ouest	29.005	23	22	famille et entourage	hÈbergÈ famille et entourage	Pas de TS	0	0	0	0	3	No	<00	3-4	25-30	0-1r	West Africa	Fam-Etu	acti propre	actif	SS	1	0	4	3
01102FG06	111	3	VIH	femme	Afrique de l'Ouest	29.005	23	22	famille et entourage	hÈbergÈ famille et entourage	Pas de TS	0	0	0	0	4	No	<00	>5	25-30	0-1r	West Africa	Fam-Etu	acti propre	actif	SS	1	0	5	4
01102FG06	111	3	VIH	femme	Afrique de l'Ouest	29.005	23	22	famille et entourage	logement personnel	Pas de TS	0	0	0	0	5	No	<00	>5	25-30	0-1r	West Africa	Fam-Etu	acti propre	actif	SS	1	0	6	5
01102FG06	111	3	VIH	femme	Afrique de l'Ouest	29.005	23	22	famille et entourage	logement personnel	Pas de TS	0	0	0	1	6	No	<00	>5	25-30	0-1r	West Africa	Fam-Etu	acti propre	actif	SS	1	0	7	6
01102FG06	111	3	VIH	femme	Afrique de l'Ouest	29.005	23	22	famille et entourage	logement personnel	Pas de TS	0	0	0	1	7	No	<00	>5	25-30	0-1r	West Africa	Fam-Etu	acti propre	actif	SS	1	0	8	7
01102FG06	111	3	VIH	femme	Afrique de l'Ouest	29.005	23	22	famille et entourage	logement personnel	Pas de TS	0	1	0	1	8	No	<00	>5	25-30	0-1r	West Africa	Fam-Etu	acti propre	actif	SS	1	0	9	8
01102FG06	111	3	VIH	femme	Afrique de l'Ouest	29.005	23	22	famille et entourage	logement personnel	TS court	0	0	0	1	9	Yes	<00	>5	25-30	0-1r	West Africa	Fam-Etu	acti propre	actif	SS	1	1	10	9
01103DE04	111	3	VIH	femme	Afrique de l'Ouest	24.8614	15	14	famille et entourage	hÈbergÈ famille et entourage	Pas de TS	0	0	0	0	0	No	<00	1	25-30	0-1r	West Africa	Tenter	acti propre	actif	SS	1	0	1	0
01103DE04	111	3	VIH	femme	Afrique de l'Ouest	24.8614	15	14	famille et entourage	hÈbergÈ famille et entourage	Pas de TS	0	0	0	0	1	Yes	<00	2	25-30	0-1r	West Africa	Tenter	acti propre	actif	SS	1	1	2	1
01103PQ16	111	3	VIH	homme	Afrique Centrale	37.2921	3	2	logement personnel	logement personnel	TS court	0	1	0	1	0	Yes	00'	1	>=30	sup	Others	Med	acti propre	actif	SS	1	1	1	0
01103UV21	111	3	VIH	femme	Afrique de l'Ouest	24.8614	22	21	instabilitÈ rÈsidentielle	instabilitÈ rÈsidentielle	Pas de TS	0	0	0	0	0	No	<00	1	>=30	0-1r	West Africa	Tenter	acti propre	actif	CMU	1	0	1	0
01103UV21	111	3	VIH	femme	Afrique de l'Ouest	24.8614	22	21	instabilitÈ rÈsidentielle	hÈbergÈ famille et entourage	Pas de TS	0	0	0	0	1	No	<00	2	>=30	0-1r	West Africa	Tenter	acti propre	actif	CMU	1	0	2	1
01103UV21	111	3	VIH	femme	Afrique de l'Ouest	24.8614	22	21	instabilitÈ rÈsidentielle	hÈbergÈ famille et entourage	Pas de TS	0	0	0	0	2	No	<00	3-4	>=30	0-1r	West Africa	Tenter	acti propre	actif	CMU	1	0	3	2
01103UV21	111	3	VIH	femme	Afrique de l'Ouest	24.8614	22	21	instabilitÈ rÈsidentielle	logement personnel	Pas de TS	0	0	0	0	3	No	<00	3-4	>=30	0-1r	West Africa	Tenter	acti propre	actif	CMU	1	0	4	3
01103UV21	111	3	VIH	femme	Afrique de l'Ouest	24.8614	22	21	instabilitÈ rÈsidentielle	logement personnel	Pas de TS	0	0	0	0	4	No	<00	>5	>=30	0-1r	West Africa	Tenter	acti propre	actif	CMU	1	0	5	4
01103UV21	111	3	VIH	femme	Afrique de l'Ouest	24.8614	22	21	instabilitÈ rÈsidentielle	logement personnel	Pas de TS	0	0	0	0	5	No	<00	>5	>=30	0-1r	West Africa	Tenter	acti propre	actif	CMU	1	0	6	5
01103UV21	111	3	VIH	femme	Afrique de l'Ouest	24.8614	22	21	instabilitÈ rÈsidentielle	logement personnel	Pas de TS	0	0	0	0	6	No	<00	>5	>=30	0-1r	West Africa	Tenter	acti propre	actif	CMU	1	0	7	6
01103UV21	111	3	VIH	femme	Afrique de l'Ouest	24.8614	22	21	instabilitÈ rÈsidentielle	hÈbergÈ famille et entourage	Pas de TS	0	0	0	0	7	Yes	<00	>5	>=30	0-1r	West Africa	Tenter	acti propre	actif	CMU	1	1	8	7
01103VW22	111	3	VIH	femme	Afrique Centrale	37.2921	16	15	famille et entourage	hÈbergÈ famille et entourage	TS court	0	0	0	1	0	Yes	<00	1	>=30	sup	Others	Med	acti part/fam	inact/chom	SS	1	1	1	0
01104AB01	111	3	VIH	femme	Afrique Centrale	87.0149	2	1	instabilitÈ rÈsidentielle	instabilitÈ rÈsidentielle	TS court	0	0	0	0	0	Yes	00'	1	>=30	2r	Others	Fam-Etu	acti propre	actif	SS	1	1	1	0
01104EF05	111	3	VIH	femme	Afrique de l'Ouest	24.8614	21	20	famille et entourage	hÈbergÈ famille et entourage	TS court	0	0	0	0	0	Yes	<00	1	>=30	sup	West Africa	Fam-Etu	acti propre	actif	SS	1	1	1	0
01104GH07	111	3	VIH	homme	Afrique Centrale	49.7228	8	7	instabilitÈ rÈsidentielle	instabilitÈ rÈsidentielle	Pas de TS	0	0	0	1	0	Yes	00'	1	<25	2r	Others	Fam-Etu	acti propre	inact/chom	SS	1	1	1	0
01105EF05	111	3	VIH	femme	Afrique de l'Ouest	24.8614	14	13	famille et entourage	hÈbergÈ famille et entourage	Pas de TS	0	0	0	0	0	No	<00	1	25-30	0-1r	West Africa	Fam-Etu	acti part/fam	inact/chom	SS	1	0	1	0
01105EF05	111	3	VIH	femme	Afrique de l'Ouest	24.8614	14	13	famille et entourage	hÈbergÈ famille et entourage	Pas de TS	0	0	0	0	1	No	<00	2	25-30	0-1r	West Africa	Fam-Etu	acti part/fam	inact/chom	SS	1	0	2	1
01105EF05	111	3	VIH	femme	Afrique de l'Ouest	24.8614	14	13	famille et entourage	hÈbergÈ famille et entourage	Pas de TS	0	0	0	0	2	No	<00	3-4	25-30	0-1r	West Africa	Fam-Etu	acti part/fam	inact/chom	SS	1	0	3	2
01105EF05	111	3	VIH	femme	Afrique de l'Ouest	24.8614	14	13	famille et entourage	hÈbergÈ famille et entourage	Pas de TS	0	0	0	0	3	No	<00	3-4	25-30	0-1r	West Africa	Fam-Etu	acti part/fam	inact/chom	SS	1	0	4	3
01105EF05	111	3	VIH	femme	Afrique de l'Ouest	24.8614	14	13	famille et entourage	hÈbergÈ famille et entourage	Pas de TS	0	0	0	0	4	No	<00	>5	25-30	0-1r	West Africa	Fam-Etu	acti part/fam	inact/chom	SS	1	0	5	4
01105EF05	111	3	VIH	femme	Afrique de l'Ouest	24.8614	14	13	famille et entourage	hÈbergÈ famille et entourage	Pas de TS	0	0	0	0	5	No	<00	>5	25-30	0-1r	West Africa	Fam-Etu	acti part/fam	inact/chom	SS	1	0	6	5
01105EF05	111	3	VIH	femme	Afrique de l'Ouest	24.8614	14	13	famille et entourage	hÈbergÈ famille et entourage	Pas de TS	0	0	0	0	6	Yes	<00	>5	25-30	0-1r	West Africa	Fam-Etu	acti part/fam	inact/chom	SS	1	1	7	6
01106AB27	111	3	VIH	femme	Afrique de l'Est et Australe	49.7228	30	29	logement personnel	logement personnel	TS long	0	0	0	0	0	Yes	<00	1	<25	0-1r	Others	Fam-Etu	acti propre	actif	SS	1	1	1	0
01106ST45	111	3	VIH	homme	Afrique de l'Ouest	24.8614	12	11	instabilitÈ rÈsidentielle	instabilitÈ rÈsidentielle	TS court	0	0	0	0	0	No	00'	1	>=30	0-1r	West Africa	Tenter	acti propre	actif	SS	1	0	1	0
01106ST45	111	3	VIH	homme	Afrique de l'Ouest	24.8614	12	11	instabilitÈ rÈsidentielle	instabilitÈ rÈsidentielle	TS court	0	0	0	1	1	Yes	00'	2	>=30	0-1r	West Africa	Tenter	acti propre	actif	SS	1	1	2	1
01106TU46	111	3	VIH	femme	Afrique Centrale	49.7228	7	6	famille et entourage	hÈbergÈ famille et entourage	TS court	0	0	0	0	0	No	00'	1	25-30	2r	Others	Tenter	aucune	inact/chom	SS	1	0	1	0
01106TU46	111	3	VIH	femme	Afrique Centrale	49.7228	7	6	famille et entourage	hÈbergÈ famille et entourage	Pas de TS	0	0	0	0	1	No	00'	2	25-30	2r	Others	Tenter	acti propre	actif	SS	1	0	2	1
01106TU46	111	3	VIH	femme	Afrique Centrale	49.7228	7	6	famille et entourage	hÈbergÈ famille et entourage	Pas de TS	0	0	0	1	2	Yes	00'	3-4	25-30	2r	Others	Tenter	aucune	inact/chom	SS	1	1	3	2
01106VW22	111	3	VIH	femme	Afrique de l'Ouest	37.2921	2	1	famille et entourage	hÈbergÈ famille et entourage	Pas de TS	0	1	0	1	0	Yes	00'	1	>=30	2r	West Africa	Tenter	acti part/fam	inact/chom	AME	1	1	1	0
01108AB01	111	3	VIH	homme	Afrique Centrale	37.2921	19	18	logement personnel	logement personnel	NationalitÈ	1	0	0	0	0	Yes	<00	1	>=30	sup	Others	Menace	acti propre	actif	SS	1	1	1	0
01108DE04	111	3	VIH	homme	Afrique de l'Ouest	49.7228	15	14	famille et entourage	hÈbergÈ famille et entourage	Pas de TS	0	0	0	0	0	No	<00	1	<25	2r	West Africa	Menace	acti propre	actif	SS	1	0	1	0
01108DE04	111	3	VIH	homme	Afrique de l'Ouest	49.7228	15	14	famille et entourage	logement personnel	Pas de TS	0	0	0	0	1	No	<00	2	<25	2r	West Africa	Menace	acti propre	actif	SS	1	0	2	1
01108DE04	111	3	VIH	homme	Afrique de l'Ouest	49.7228	15	14	famille et entourage	logement personnel	TS court	1	0	0	0	2	No	<00	3-4	<25	2r	West Africa	Menace	acti propre	actif	SS	1	0	3	2
01108DE04	111	3	VIH	homme	Afrique de l'Ouest	49.7228	15	14	famille et entourage	logement personnel	TS long	0	0	0	0	3	No	<00	3-4	<25	2r	West Africa	Menace	acti propre	actif	SS	1	0	4	3
01108DE04	111	3	VIH	homme	Afrique de l'Ouest	49.7228	15	14	famille et entourage	logement personnel	TS long	0	1	0	0	4	Yes	<00	>5	<25	2r	West Africa	Menace	acti propre	actif	SS	1	1	5	4
01108QR17	111	3	VIH	femme	Afrique Centrale	31.0767	25	24	famille et entourage	hÈbergÈ famille et entourage	TS court	0	0	0	0	0	Yes	<00	1	25-30	sup	Others	Tenter	acti propre	actif	SS	1	1	1	0
01109CD03	111	3	VIH	femme	Afrique de l'Ouest	29.005	12	11	instabilitÈ rÈsidentielle	instabilitÈ rÈsidentielle	Pas de TS	0	0	0	0	0	No	00'	1	>=30	0-1r	West Africa	Tenter	acti propre	actif	SS	1	0	1	0
01109CD03	111	3	VIH	femme	Afrique de l'Ouest	29.005	12	11	instabilitÈ rÈsidentielle	hÈbergÈ famille et entourage	Pas de TS	0	0	1	1	1	Yes	00'	2	>=30	0-1r	West Africa	Tenter	acti propre	actif	SS	1	1	2	1
01109CD29	111	3	VIH	homme	Afrique Centrale	37.2921	10	9	instabilitÈ rÈsidentielle	instabilitÈ rÈsidentielle	Pas de TS	0	1	0	1	0	Yes	00'	1	>=30	2r	Others	Tenter	acti propre	actif	CMU	1	1	1	0
01109IJ09	111	3	VIH	homme	Afrique Centrale	29.005	12	11	instabilitÈ rÈsidentielle	instabilitÈ rÈsidentielle	Pas de TS	1	0	0	0	0	No	00'	1	>=30	sup	Others	Tenter	acti propre	actif	SS	1	0	1	0
01109IJ09	111	3	VIH	homme	Afrique Centrale	29.005	12	11	instabilitÈ rÈsidentielle	logement personnel	Pas de TS	0	0	0	1	1	No	00'	2	>=30	sup	Others	Tenter	acti propre	actif	SS	1	0	2	1
01109IJ09	111	3	VIH	homme	Afrique Centrale	29.005	12	11	instabilitÈ rÈsidentielle	logement personnel	TS court	0	0	0	1	2	Yes	00'	3-4	>=30	sup	Others	Tenter	acti propre	actif	SS	1	1	3	2
01109UV47	111	3	VIH	homme	Afrique Centrale	24.8614	10	9	famille et entourage	hÈbergÈ famille et entourage	Pas de TS	0	0	0	0	0	No	00'	1	>=30	2r	Others	Fam-Etu	acti part/fam	actif	SS	1	0	1	0
01109UV47	111	3	VIH	homme	Afrique Centrale	24.8614	10	9	famille et entourage	instabilitÈ rÈsidentielle	Pas de TS	0	0	0	0	1	Yes	00'	2	>=30	2r	Others	Fam-Etu	acti propre	actif	SS	1	1	2	1
01110MN13	111	3	VIH	homme	Afrique Centrale	24.8614	9	8	famille et entourage	hÈbergÈ famille et entourage	Pas de TS	0	0	0	0	0	Yes	00'	1	>=30	sup	Others	Tenter	acti propre	actif	SS	1	1	1	0
01111DE04	111	3	VIH	femme	Afrique Centrale	87.0149	11	10	famille et entourage	hÈbergÈ famille et entourage	TS court	0	0	0	1	0	Yes	00'	1	<25	2r	Others	Fam-Etu	acti propre	etudt	AME	1	1	1	0
01111GH07	111	3	VIH	femme	Afrique de l'Ouest	49.7228	11	10	instabilitÈ rÈsidentielle	instabilitÈ rÈsidentielle	Pas de TS	0	0	0	0	0	No	00'	1	<25	2r	West Africa	Tenter	acti propre	actif	SS	1	0	1	0
01111GH07	111	3	VIH	femme	Afrique de l'Ouest	49.7228	11	10	instabilitÈ rÈsidentielle	instabilitÈ rÈsidentielle	Pas de TS	0	0	0	0	1	No	00'	2	<25	2r	West Africa	Tenter	acti propre	actif	SS	1	0	2	1
01111GH07	111	3	VIH	femme	Afrique de l'Ouest	49.7228	11	10	instabilitÈ rÈsidentielle	structure collective	Pas de TS	1	0	0	1	2	No	00'	3-4	<25	2r	West Africa	Tenter	acti propre	actif	SS	1	0	3	2
01111GH07	111	3	VIH	femme	Afrique de l'Ouest	49.7228	11	10	instabilitÈ rÈsidentielle	structure collective	Pas de TS	0	0	0	1	3	Yes	00'	3-4	<25	2r	West Africa	Tenter	acti propre	actif	SS	1	1	4	3
01201AB53	112	3	VIH	homme	Afrique de l'Ouest	40.0599	25	24	structure collective/foyer	foyer	NationalitÈ	0	0	0	0	0	No	<00	1	25-30	0-1r	West Africa	Tenter	acti propre	actif	SS	1	0	1	0
01201AB53	112	3	VIH	homme	Afrique de l'Ouest	40.0599	25	24	structure collective/foyer	foyer	NationalitÈ	0	0	0	0	1	Yes	<00	2	25-30	0-1r	West Africa	Tenter	acti propre	actif	SS	1	1	2	1
01201EF05	112	3	VIH	homme	Afrique de l'Ouest	24.0359	6	5	instabilitÈ rÈsidentielle	instabilitÈ rÈsidentielle	Pas de TS	0	0	0	1	0	No	00'	1	>=30	2r	West Africa	Tenter	acti propre	actif	SS	1	0	1	0
01201EF05	112	3	VIH	homme	Afrique de l'Ouest	24.0359	6	5	instabilitÈ rÈsidentielle	instabilitÈ rÈsidentielle	Pas de TS	0	1	1	1	1	Yes	00'	2	>=30	2r	West Africa	Tenter	acti propre	actif	SS	1	1	2	1
01201FG06	212	14	VHB	homme	Afrique de l'Ouest	14.7749	21	20	famille et entourage	hÈbergÈ famille et entourage	Pas de TS	0	0	0	0	0	No	<00	1	25-30	0-1r	West Africa	Tenter	acti propre	actif	SS	1	0	1	0
01201FG06	212	14	VHB	homme	Afrique de l'Ouest	14.7749	21	20	famille et entourage	hÈbergÈ famille et entourage	Pas de TS	0	0	0	0	1	No	<00	2	25-30	0-1r	West Africa	Tenter	acti propre	actif	SS	1	0	2	1
01201FG06	212	14	VHB	homme	Afrique de l'Ouest	14.7749	21	20	famille et entourage	hÈbergÈ famille et entourage	Pas de TS	0	0	0	0	2	No	<00	3-4	25-30	0-1r	West Africa	Tenter	acti propre	actif	SS	1	0	3	2
01201FG06	212	14	VHB	homme	Afrique de l'Ouest	14.7749	21	20	famille et entourage	hÈbergÈ famille et entourage	Pas de TS	0	0	0	0	3	No	<00	3-4	25-30	0-1r	West Africa	Tenter	acti propre	actif	SS	1	0	4	3
01201FG06	212	14	VHB	homme	Afrique de l'Ouest	14.7749	21	20	famille et entourage	hÈbergÈ famille et entourage	Pas de TS	1	0	0	0	4	No	<00	>5	25-30	0-1r	West Africa	Tenter	acti propre	actif	SS	1	0	5	4
01201FG06	212	14	VHB	homme	Afrique de l'Ouest	14.7749	21	20	famille et entourage	hÈbergÈ famille et entourage	Pas de TS	1	0	0	0	5	No	<00	>5	25-30	0-1r	West Africa	Tenter	acti propre	actif	SS	1	0	6	5
01201FG06	212	14	VHB	homme	Afrique de l'Ouest	14.7749	21	20	famille et entourage	hÈbergÈ famille et entourage	Pas de TS	0	0	0	0	6	No	<00	>5	25-30	0-1r	West Africa	Tenter	acti propre	actif	SS	1	0	7	6
01201FG06	212	14	VHB	homme	Afrique de l'Ouest	14.7749	21	20	famille et entourage	hÈbergÈ famille et entourage	Pas de TS	1	0	0	0	7	No	<00	>5	25-30	0-1r	West Africa	Tenter	acti propre	actif	SS	1	0	8	7
01201FG06	212	14	VHB	homme	Afrique de l'Ouest	14.7749	21	20	famille et entourage	hÈbergÈ famille et entourage	Pas de TS	0	0	0	0	8	No	<00	>5	25-30	0-1r	West Africa	Tenter	acti propre	actif	SS	1	0	9	8
01201FG06	212	14	VHB	homme	Afrique de l'Ouest	14.7749	21	20	famille et entourage	hÈbergÈ famille et entourage	Pas de TS	0	0	0	0	9	No	<00	>5	25-30	0-1r	West Africa	Tenter	acti propre	actif	SS	1	0	10	9
01201FG06	212	14	VHB	homme	Afrique de l'Ouest	14.7749	21	20	famille et entourage	hÈbergÈ famille et entourage	TS court	0	1	1	0	10	Yes	<00	>5	25-30	0-1r	West Africa	Tenter	acti propre	actif	SS	1	1	11	10
01201GH59	112	3	VIH	homme	Afrique de l'Ouest	40.0599	7	6	structure collective/foyer	foyer	TS court	0	0	0	1	0	Yes	00'	1	>=30	2r	West Africa	Med	aucune	inact/chom	CMU	1	1	1	0
01201KL11	112	3	VIH	femme	Afrique de l'Ouest	24.0359	11	10	famille et entourage	hÈbergÈ famille et entourage	TS court	0	0	0	0	0	Yes	00'	1	>=30	2r	West Africa	Tenter	acti propre	etudt	SS	1	1	1	0
01201LM12	212	14	VHB	homme	Afrique de l'Ouest	14.7749	9	8	famille et entourage	hÈbergÈ famille et entourage	TS court	0	0	0	0	0	Yes	00'	1	>=30	sup	West Africa	Tenter	acti propre	inact/chom	AME	1	1	1	0
01201MN65	112	3	VIH	homme	Afrique de l'Ouest	32.0479	14	13	famille et entourage	hÈbergÈ famille et entourage	Pas de TS	0	0	0	0	0	Yes	<00	1	25-30	0-1r	West Africa	Tenter	acti propre	actif	SS	1	1	1	0
01201OP41	112	3	VIH	homme	Afrique de l'Ouest	16.024	9	8	famille et entourage	hÈbergÈ famille et entourage	Pas de TS	0	0	0	0	0	No	00'	1	>=30	0-1r	West Africa	Tenter	acti propre	actif	AME	1	0	1	0
01201OP41	112	3	VIH	homme	Afrique de l'Ouest	16.024	9	8	famille et entourage	hÈbergÈ famille et entourage	Pas de TS	0	0	0	0	1	No	00'	2	>=30	0-1r	West Africa	Tenter	acti propre	actif	AME	1	0	2	1
01201OP41	112	3	VIH	homme	Afrique de l'Ouest	16.024	9	8	famille et entourage	hÈbergÈ famille et entourage	Pas de TS	0	0	0	0	2	No	00'	3-4	>=30	0-1r	West Africa	Tenter	acti propre	actif	AME	1	0	3	2
01201OP41	112	3	VIH	homme	Afrique de l'Ouest	16.024	9	8	famille et entourage	hÈbergÈ famille et entourage	Pas de TS	0	0	0	0	3	No	00'	3-4	>=30	0-1r	West Africa	Tenter	acti propre	actif	AME	1	0	4	3
01201OP41	112	3	VIH	homme	Afrique de l'Ouest	16.024	9	8	famille et entourage	hÈbergÈ famille et entourage	Pas de TS	0	0	0	0	4	No	00'	>5	>=30	0-1r	West Africa	Tenter	acti propre	actif	AME	1	0	5	4
01201OP41	112	3	VIH	homme	Afrique de l'Ouest	16.024	9	8	famille et entourage	hÈbergÈ famille et entourage	Pas de TS	0	0	0	0	5	No	00'	>5	>=30	0-1r	West Africa	Tenter	acti propre	actif	AME	1	0	6	5
01201OP41	112	3	VIH	homme	Afrique de l'Ouest	16.024	9	8	famille et entourage	hÈbergÈ famille et entourage	Pas de TS	0	0	0	1	6	No	00'	>5	>=30	0-1r	West Africa	Tenter	acti propre	actif	AME	1	0	7	6
01201OP41	112	3	VIH	homme	Afrique de l'Ouest	16.024	9	8	famille et entourage	hÈbergÈ famille et entourage	Pas de TS	0	0	0	1	7	Yes	00'	>5	>=30	0-1r	West Africa	Tenter	acti propre	actif	AME	1	1	8	7
01201QR17	112	3	VIH	femme	Afrique de l'Ouest	32.0479	3	2	famille et entourage	hÈbergÈ famille et entourage	TS court	0	0	0	1	0	No	00'	1	25-30	sup	West Africa	Fam-Etu	acti part/fam	inact/chom	SS	1	0	1	0
01201QR17	112	3	VIH	femme	Afrique de l'Ouest	32.0479	3	2	famille et entourage	hÈbergÈ famille et entourage	TS court	0	0	0	1	1	No	00'	2	25-30	sup	West Africa	Fam-Etu	acti propre	actif	SS	1	0	2	1
01201QR17	112	3	VIH	femme	Afrique de l'Ouest	32.0479	3	2	famille et entourage	structure collective	TS court	1	0	0	1	2	No	00'	3-4	25-30	sup	West Africa	Fam-Etu	acti propre	actif	SS	1	0	3	2
01201ST71	112	3	VIH	homme	Afrique Centrale	40.0599	14	13	famille et entourage	hÈbergÈ famille et entourage	TS court	0	0	0	0	0	Yes	<00	1	25-30	0-1r	Others	Menace	alloc	inact/chom	AME	1	1	1	0
01201XY24	212	14	VHB	femme	Afrique de l'Ouest	29.5499	9	8	famille et entourage	hÈbergÈ famille et entourage	Pas de TS	0	0	0	0	0	Yes	00'	1	<25	0-1r	West Africa	Fam-Etu	acti propre	actif	CMU	1	1	1	0
01201YZ77	112	3	VIH	femme	Afrique de l'Ouest	16.024	10	9	famille et entourage	hÈbergÈ famille et entourage	TS court	0	0	0	1	0	Yes	00'	1	>=30	2r	West Africa	Tenter	acti propre	actif	SS	1	1	1	0
01202CD03	112	3	VIH	femme	Afrique de l'Ouest	40.0599	9	8	famille et entourage	hÈbergÈ famille et entourage	TS court	0	1	0	1	0	Yes	00'	1	>=30	2r	West Africa	Tenter	acti propre	actif	SS	1	1	1	0
01202OP15	112	3	VIH	femme	Afrique Centrale	64.0958	8	7	instabilitÈ rÈsidentielle	instabilitÈ rÈsidentielle	TS court	1	0	0	1	0	Yes	00'	1	<25	2r	Others	Menace	alloc	inact/chom	SS	1	1	1	0
01202UV21	112	3	VIH	homme	Afrique de l'Ouest	40.0599	4	3	instabilitÈ rÈsidentielle	instabilitÈ rÈsidentielle	Pas de TS	0	0	0	1	0	No	00'	1	>=30	sup	West Africa	Menace	acti part/fam	inact/chom	Pas	1	0	1	0
01202UV21	112	3	VIH	homme	Afrique de l'Ouest	40.0599	4	3	instabilitÈ rÈsidentielle	instabilitÈ rÈsidentielle	Pas de TS	0	0	0	1	1	No	00'	2	>=30	sup	West Africa	Menace	acti part/fam	inact/chom	Pas	1	0	2	1
01202UV21	112	3	VIH	homme	Afrique de l'Ouest	40.0599	4	3	instabilitÈ rÈsidentielle	hÈbergÈ famille et entourage	TS court	0	0	0	1	2	No	00'	3-4	>=30	sup	West Africa	Menace	acti part/fam	inact/chom	Pas	1	0	3	2
01202UV21	112	3	VIH	homme	Afrique de l'Ouest	40.0599	4	3	instabilitÈ rÈsidentielle	hÈbergÈ famille et entourage	TS court	0	0	0	1	3	No	00'	3-4	>=30	sup	West Africa	Menace	acti part/fam	inact/chom	Pas	1	0	4	3
01203AB01	112	3	VIH	femme	Afrique de l'Ouest	22.4335	12	11	famille et entourage	hÈbergÈ famille et entourage	Pas de TS	0	0	0	0	0	No	00'	1	25-30	0-1r	West Africa	Tenter	acti propre	actif	SS	1	0	1	0
01203AB01	112	3	VIH	femme	Afrique de l'Ouest	22.4335	12	11	famille et entourage	hÈbergÈ famille et entourage	Pas de TS	0	0	0	0	1	No	00'	2	25-30	0-1r	West Africa	Tenter	acti propre	actif	SS	1	0	2	1
01203AB01	112	3	VIH	femme	Afrique de l'Ouest	22.4335	12	11	famille et entourage	hÈbergÈ famille et entourage	Pas de TS	0	0	0	0	2	No	00'	3-4	25-30	0-1r	West Africa	Tenter	acti propre	actif	SS	1	0	3	2
01203AB01	112	3	VIH	femme	Afrique de l'Ouest	22.4335	12	11	famille et entourage	logement personnel	Pas de TS	0	1	0	1	3	No	00'	3-4	25-30	0-1r	West Africa	Tenter	acti propre	actif	SS	1	0	4	3
01203AB01	112	3	VIH	femme	Afrique de l'Ouest	22.4335	12	11	famille et entourage	logement personnel	TS court	0	0	0	1	4	Yes	00'	>5	25-30	0-1r	West Africa	Tenter	acti propre	actif	SS	1	1	5	4
01203BC02	112	3	VIH	femme	Afrique Centrale	25.1805	12	11	famille et entourage	hÈbergÈ famille et entourage	TS court	0	0	0	1	0	Yes	00'	1	25-30	2r	Others	Tenter	acti part/fam	inact/chom	SS	1	1	1	0
01203CD55	112	3	VIH	homme	Afrique de l'Ouest	16.024	28	27	famille et entourage	hÈbergÈ famille et entourage	TS long	0	0	0	0	0	Yes	<00	1	<25	2r	West Africa	Tenter	acti part/fam	etudt	SS	1	1	1	0
01203EF31	112	3	VIH	femme	Afrique de l'Ouest	25.1805	12	11	instabilitÈ rÈsidentielle	instabilitÈ rÈsidentielle	Pas de TS	0	0	0	0	0	No	00'	1	<25	0-1r	West Africa	Menace	aucune	inact/chom	SS	1	0	1	0
01203EF31	112	3	VIH	femme	Afrique de l'Ouest	25.1805	12	11	instabilitÈ rÈsidentielle	instabilitÈ rÈsidentielle	Pas de TS	0	0	1	1	1	No	00'	2	<25	0-1r	West Africa	Menace	aucune	inact/chom	SS	1	0	2	1
01203EF31	112	3	VIH	femme	Afrique de l'Ouest	25.1805	12	11	instabilitÈ rÈsidentielle	instabilitÈ rÈsidentielle	TS court	0	0	1	1	2	Yes	00'	3-4	<25	0-1r	West Africa	Menace	acti propre	actif	SS	1	1	3	2
01203HI08	112	3	VIH	homme	Afrique de l'Ouest	25.1805	11	10	instabilitÈ rÈsidentielle	instabilitÈ rÈsidentielle	TS court	0	1	0	1	0	Yes	00'	1	>=30	2r	West Africa	Tenter	acti propre	actif	SS	1	1	1	0
01203IJ61	112	3	VIH	homme	Afrique de l'Ouest	25.1805	3	2	structure collective/foyer	foyer	Pas de TS	0	0	0	1	0	No	00'	1	>=30	2r	West Africa	Tenter	aucune	inact/chom	AME	1	0	1	0
01203IJ61	112	3	VIH	homme	Afrique de l'Ouest	25.1805	3	2	structure collective/foyer	foyer	Pas de TS	0	0	0	1	1	Yes	00'	2	>=30	2r	West Africa	Tenter	aucune	inact/chom	AME	1	1	2	1
01203KL37	112	3	VIH	homme	Afrique de l'Ouest	22.4335	27	26	famille et entourage	hÈbergÈ famille et entourage	TS court	0	0	0	0	0	Yes	<00	1	25-30	2r	West Africa	Fam-Etu	acti propre	actif	SS	1	1	1	0
01203MN13	112	3	VIH	femme	Afrique de l'Ouest	22.4335	13	12	logement personnel	logement personnel	TS long	0	0	0	0	0	Yes	00'	1	>=30	2r	West Africa	Fam-Etu	acti part/fam	inact/chom	SS	1	1	1	0
01203QR43	112	3	VIH	femme	Afrique de l'Ouest	22.4335	13	12	famille et entourage	hÈbergÈ famille et entourage	Pas de TS	0	0	0	0	0	No	00'	1	<25	2r	West Africa	Tenter	acti part/fam	inact/chom	SS	1	0	1	0
01203QR43	112	3	VIH	femme	Afrique de l'Ouest	22.4335	13	12	famille et entourage	hÈbergÈ famille et entourage	Pas de TS	0	0	0	0	1	No	00'	2	<25	2r	West Africa	Tenter	acti part/fam	inact/chom	SS	1	0	2	1
01203QR43	112	3	VIH	femme	Afrique de l'Ouest	22.4335	13	12	famille et entourage	hÈbergÈ famille et entourage	Pas de TS	0	0	0	0	2	No	00'	3-4	<25	2r	West Africa	Tenter	acti part/fam	inact/chom	SS	1	0	3	2
01203QR43	112	3	VIH	femme	Afrique de l'Ouest	22.4335	13	12	famille et entourage	hÈbergÈ famille et entourage	Pas de TS	0	0	0	0	3	No	00'	3-4	<25	2r	West Africa	Tenter	acti part/fam	inact/chom	SS	1	0	4	3
01203QR43	112	3	VIH	femme	Afrique de l'Ouest	22.4335	13	12	famille et entourage	hÈbergÈ famille et entourage	Pas de TS	0	0	0	0	4	Yes	00'	>5	<25	2r	West Africa	Tenter	acti propre	actif	SS	1	1	5	4
01203ST19	112	3	VIH	femme	Afrique Centrale	22.4335	12	11	famille et entourage	hÈbergÈ famille et entourage	TS court	0	0	0	0	0	No	00'	1	<25	2r	Others	Fam-Etu	acti propre	actif	SS	1	0	1	0
01203ST19	112	3	VIH	femme	Afrique Centrale	22.4335	12	11	famille et entourage	hÈbergÈ famille et entourage	TS court	0	0	0	1	1	Yes	00'	2	<25	2r	Others	Fam-Etu	acti propre	actif	SS	1	1	2	1
01204CD03	212	14	VHB	homme	Afrique de l'Ouest	14.7749	2	1	structure collective/foyer	foyer	TS court	0	1	1	0	0	Yes	00'	1	>=30	2r	West Africa	Med	acti propre	inact/chom	AME	1	1	1	0
01204CD29	112	3	VIH	homme	Afrique de l'Ouest	48.0719	3	2	logement personnel	logement personnel	Pas de TS	1	0	0	0	0	No	00'	1	>=30	2r	West Africa	Tenter	acti propre	actif	Pas	1	0	1	0
01204CD29	112	3	VIH	homme	Afrique de l'Ouest	48.0719	3	2	logement personnel	hÈbergÈ famille et entourage	Pas de TS	0	1	0	1	1	No	00'	2	>=30	2r	West Africa	Tenter	aucune	inact/chom	Pas	1	0	2	1
01204CD29	112	3	VIH	homme	Afrique de l'Ouest	48.0719	3	2	logement personnel	hÈbergÈ famille et entourage	Pas de TS	0	0	0	1	2	No	00'	3-4	>=30	2r	West Africa	Tenter	aucune	inact/chom	Pas	1	0	3	2
01204FG06	212	14	VHB	homme	Afrique de l'Ouest	14.7749	7	6	famille et entourage	hÈbergÈ famille et entourage	Pas de TS	0	0	0	0	0	No	00'	1	>=30	0-1r	West Africa	Med	acti part/fam	inact/chom	AME	1	0	1	0
01204FG06	212	14	VHB	homme	Afrique de l'Ouest	14.7749	7	6	famille et entourage	hÈbergÈ famille et entourage	Pas de TS	0	0	0	0	1	No	00'	2	>=30	0-1r	West Africa	Med	acti propre	actif	AME	1	0	2	1
01204FG06	212	14	VHB	homme	Afrique de l'Ouest	14.7749	7	6	famille et entourage	hÈbergÈ famille et entourage	Pas de TS	0	0	0	0	2	No	00'	3-4	>=30	0-1r	West Africa	Med	acti propre	actif	AME	1	0	3	2
01204FG06	212	14	VHB	homme	Afrique de l'Ouest	14.7749	7	6	famille et entourage	hÈbergÈ famille et entourage	Pas de TS	0	0	1	0	3	Yes	00'	3-4	>=30	0-1r	West Africa	Med	acti propre	actif	AME	1	1	4	3
01204IJ09	212	14	VHB	homme	Afrique de l'Ouest	14.7749	4	3	instabilitÈ rÈsidentielle	instabilitÈ rÈsidentielle	Pas de TS	0	0	1	0	0	Yes	00'	1	25-30	0-1r	West Africa	Menace	alloc	inact/chom	CMU	1	1	1	0
01204IJ35	112	3	VIH	femme	Afrique Centrale	40.0599	4	3	famille et entourage	hÈbergÈ famille et entourage	Pas de TS	0	0	0	1	0	Yes	00'	1	>=30	sup	Others	Tenter	acti part/fam	inact/chom	CMU	1	1	1	0
01204KL11	112	3	VIH	homme	Afrique de l'Ouest	25.1805	24	23	famille et entourage	hÈbergÈ famille et entourage	Pas de TS	0	0	0	0	0	No	<00	1	<25	2r	West Africa	Tenter	acti propre	actif	SS	1	0	1	0
01204KL11	112	3	VIH	homme	Afrique de l'Ouest	25.1805	24	23	famille et entourage	hÈbergÈ famille et entourage	Pas de TS	0	0	0	0	1	No	<00	2	<25	2r	West Africa	Tenter	acti propre	actif	SS	1	0	2	1
01204KL11	112	3	VIH	homme	Afrique de l'Ouest	25.1805	24	23	famille et entourage	logement personnel	Pas de TS	0	0	0	0	2	No	<00	3-4	<25	2r	West Africa	Tenter	acti propre	actif	SS	1	0	3	2
01204KL11	112	3	VIH	homme	Afrique de l'Ouest	25.1805	24	23	famille et entourage	foyer	Pas de TS	0	0	0	0	3	No	<00	3-4	<25	2r	West Africa	Tenter	acti propre	actif	SS	1	0	4	3
01204KL11	112	3	VIH	homme	Afrique de l'Ouest	25.1805	24	23	famille et entourage	foyer	Pas de TS	0	0	0	0	4	No	<00	>5	<25	2r	West Africa	Tenter	acti propre	actif	SS	1	0	5	4
01204KL11	112	3	VIH	homme	Afrique de l'Ouest	25.1805	24	23	famille et entourage	hÈbergÈ famille et entourage	Pas de TS	0	0	0	0	5	No	<00	>5	<25	2r	West Africa	Tenter	acti propre	actif	SS	1	0	6	5
01204KL11	112	3	VIH	homme	Afrique de l'Ouest	25.1805	24	23	famille et entourage	hÈbergÈ famille et entourage	Pas de TS	0	0	0	0	6	No	<00	>5	<25	2r	West Africa	Tenter	acti propre	actif	SS	1	0	7	6
01204KL11	112	3	VIH	homme	Afrique de l'Ouest	25.1805	24	23	famille et entourage	hÈbergÈ famille et entourage	Pas de TS	0	0	0	0	7	No	<00	>5	<25	2r	West Africa	Tenter	acti propre	actif	SS	1	0	8	7
01204KL11	112	3	VIH	homme	Afrique de l'Ouest	25.1805	24	23	famille et entourage	hÈbergÈ famille et entourage	Pas de TS	0	0	0	0	8	No	<00	>5	<25	2r	West Africa	Tenter	acti propre	actif	SS	1	0	9	8
01204KL11	112	3	VIH	homme	Afrique de l'Ouest	25.1805	24	23	famille et entourage	hÈbergÈ famille et entourage	Pas de TS	0	0	0	1	9	No	<00	>5	<25	2r	West Africa	Tenter	acti propre	actif	SS	1	0	10	9
01204KL11	112	3	VIH	homme	Afrique de l'Ouest	25.1805	24	23	famille et entourage	hÈbergÈ famille et entourage	Pas de TS	0	0	0	1	10	No	<00	>5	<25	2r	West Africa	Tenter	acti propre	actif	SS	1	0	11	10
01204KL11	112	3	VIH	homme	Afrique de l'Ouest	25.1805	24	23	famille et entourage	hÈbergÈ famille et entourage	Pas de TS	0	0	0	1	11	No	<00	>5	<25	2r	West Africa	Tenter	acti propre	actif	SS	1	0	12	11
01204KL11	112	3	VIH	homme	Afrique de l'Ouest	25.1805	24	23	famille et entourage	hÈbergÈ famille et entourage	Pas de TS	1	0	0	1	12	No	<00	>5	<25	2r	West Africa	Tenter	acti propre	actif	SS	1	0	13	12
01204KL11	112	3	VIH	homme	Afrique de l'Ouest	25.1805	24	23	famille et entourage	foyer	Pas de TS	0	1	0	1	13	Yes	<00	>5	<25	2r	West Africa	Tenter	acti propre	actif	SS	1	1	14	13
01204WX23	112	3	VIH	femme	Afrique Centrale	16.024	10	9	instabilitÈ rÈsidentielle	instabilitÈ rÈsidentielle	TS court	0	0	0	1	0	Yes	00'	1	25-30	2r	Others	Med	acti propre	inact/chom	SS	1	1	1	0
01205IJ09	112	3	VIH	femme	Afrique Centrale	20.0299	17	16	famille et entourage	hÈbergÈ famille et entourage	Pas de TS	0	0	0	1	0	Yes	<00	1	25-30	2r	Others	Menace	aucune	inact/chom	CMU	1	1	1	0
01206ST19	112	3	VIH	femme	Afrique Centrale	32.0479	11	10	famille et entourage	hÈbergÈ famille et entourage	TS court	0	1	0	1	0	Yes	00'	1	>=30	sup	Others	Med	acti part/fam	inact/chom	CMU	1	1	1	0
01206YZ25	112	3	VIH	homme	Afrique de l'Ouest	25.1805	13	12	structure collective/foyer	foyer	Pas de TS	0	0	0	0	0	No	00'	1	>=30	0-1r	West Africa	Tenter	aucune	inact/chom	CMU	1	0	1	0
01206YZ25	112	3	VIH	homme	Afrique de l'Ouest	25.1805	13	12	structure collective/foyer	foyer	Pas de TS	0	0	0	0	1	No	00'	2	>=30	0-1r	West Africa	Tenter	aucune	inact/chom	CMU	1	0	2	1
01206YZ25	112	3	VIH	homme	Afrique de l'Ouest	25.1805	13	12	structure collective/foyer	foyer	Pas de TS	0	0	0	0	2	No	00'	3-4	>=30	0-1r	West Africa	Tenter	aucune	inact/chom	CMU	1	0	3	2
01206YZ25	112	3	VIH	homme	Afrique de l'Ouest	25.1805	13	12	structure collective/foyer	instabilitÈ rÈsidentielle	Pas de TS	0	0	0	0	3	Yes	00'	3-4	>=30	0-1r	West Africa	Tenter	aucune	inact/chom	CMU	1	1	4	3
01207CD29	112	3	VIH	femme	Afrique de l'Ouest	20.0299	9	8	famille et entourage	hÈbergÈ famille et entourage	Pas de TS	0	0	0	0	0	No	00'	1	>=30	2r	West Africa	Tenter	acti propre	actif	SS	1	0	1	0
01207CD29	112	3	VIH	femme	Afrique de l'Ouest	20.0299	9	8	famille et entourage	hÈbergÈ famille et entourage	Pas de TS	0	0	0	0	1	Yes	00'	2	>=30	2r	West Africa	Tenter	acti propre	actif	SS	1	1	2	1
01207DE04	212	14	VHB	homme	Afrique de l'Ouest	14.7749	13	12	famille et entourage	hÈbergÈ famille et entourage	Pas de TS	0	0	0	0	0	No	00'	1	25-30	0-1r	West Africa	Tenter	acti propre	actif	SS	1	0	1	0
01207DE04	212	14	VHB	homme	Afrique de l'Ouest	14.7749	13	12	famille et entourage	hÈbergÈ famille et entourage	Pas de TS	0	0	0	0	1	No	00'	2	25-30	0-1r	West Africa	Tenter	acti propre	actif	SS	1	0	2	1
01207DE04	212	14	VHB	homme	Afrique de l'Ouest	14.7749	13	12	famille et entourage	hÈbergÈ famille et entourage	TS court	0	0	0	0	2	Yes	00'	3-4	25-30	0-1r	West Africa	Tenter	acti propre	actif	SS	1	1	3	2
01207EF05	112	3	VIH	homme	Afrique de l'Ouest	16.024	10	9	instabilitÈ rÈsidentielle	instabilitÈ rÈsidentielle	NationalitÈ	0	0	0	0	0	Yes	00'	1	>=30	2r	West Africa	Menace	acti propre	actif	SS	1	1	1	0
01207GH59	112	3	VIH	femme	Afrique Centrale	26.7066	8	7	instabilitÈ rÈsidentielle	instabilitÈ rÈsidentielle	Pas de TS	0	0	0	0	0	No	00'	1	>=30	2r	Others	Fam-Etu	aucune	inact/chom	SS	1	0	1	0
01207GH59	112	3	VIH	femme	Afrique Centrale	26.7066	8	7	instabilitÈ rÈsidentielle	instabilitÈ rÈsidentielle	Pas de TS	0	0	0	0	1	No	00'	2	>=30	2r	Others	Fam-Etu	aucune	inact/chom	SS	1	0	2	1
01207GH59	112	3	VIH	femme	Afrique Centrale	26.7066	8	7	instabilitÈ rÈsidentielle	instabilitÈ rÈsidentielle	TS court	1	0	0	1	2	Yes	00'	3-4	>=30	2r	Others	Fam-Etu	aucune	inact/chom	SS	1	1	3	2
01207IJ35	112	3	VIH	femme	Afrique Centrale	20.0299	16	15	instabilitÈ rÈsidentielle	instabilitÈ rÈsidentielle	Pas de TS	0	0	0	0	0	No	<00	1	>=30	2r	Others	Tenter	acti propre	actif	CMU	1	0	1	0
01207IJ35	112	3	VIH	femme	Afrique Centrale	20.0299	16	15	instabilitÈ rÈsidentielle	instabilitÈ rÈsidentielle	Pas de TS	0	0	0	0	1	No	<00	2	>=30	2r	Others	Tenter	acti part/fam	inact/chom	CMU	1	0	2	1
01207IJ35	112	3	VIH	femme	Afrique Centrale	20.0299	16	15	instabilitÈ rÈsidentielle	instabilitÈ rÈsidentielle	Pas de TS	0	0	0	0	2	No	<00	3-4	>=30	2r	Others	Tenter	acti propre	actif	CMU	1	0	3	2
01207IJ35	112	3	VIH	femme	Afrique Centrale	20.0299	16	15	instabilitÈ rÈsidentielle	logement personnel	Pas de TS	1	0	0	0	3	Yes	<00	3-4	>=30	2r	Others	Tenter	acti propre	actif	CMU	1	1	4	3
01207KL11	112	3	VIH	homme	Afrique de l'Ouest	16.024	12	11	structure collective/foyer	foyer	Pas de TS	0	0	0	1	0	No	00'	1	>=30	0-1r	West Africa	Tenter	acti propre	actif	SS	1	0	1	0
01207KL11	112	3	VIH	homme	Afrique de l'Ouest	16.024	12	11	structure collective/foyer	hÈbergÈ famille et entourage	TS court	0	0	0	1	1	No	00'	2	>=30	0-1r	West Africa	Tenter	acti propre	actif	SS	1	0	2	1
01207KL11	112	3	VIH	homme	Afrique de l'Ouest	16.024	12	11	structure collective/foyer	foyer	TS court	0	0	0	1	2	Yes	00'	3-4	>=30	0-1r	West Africa	Tenter	acti propre	actif	SS	1	1	3	2
01207PQ16	212	14	VHB	homme	Afrique de l'Ouest	22.1624	4	3	famille et entourage	hÈbergÈ famille et entourage	Pas de TS	0	0	0	0	0	Yes	00'	1	<25	sup	West Africa	Menace	acti propre	actif	AME	1	1	1	0
01207QR17	112	3	VIH	femme	Afrique de l'Ouest	80.1198	13	12	instabilitÈ rÈsidentielle	instabilitÈ rÈsidentielle	Pas de TS	0	0	0	0	0	No	00'	1	25-30	2r	West Africa	Tenter	acti part/fam	inact/chom	SS	1	0	1	0
01207QR17	112	3	VIH	femme	Afrique de l'Ouest	80.1198	13	12	instabilitÈ rÈsidentielle	instabilitÈ rÈsidentielle	Pas de TS	0	0	0	0	1	No	00'	2	25-30	2r	West Africa	Tenter	acti propre	actif	SS	1	0	2	1
01207QR17	112	3	VIH	femme	Afrique de l'Ouest	80.1198	13	12	instabilitÈ rÈsidentielle	instabilitÈ rÈsidentielle	Pas de TS	0	0	0	0	2	No	00'	3-4	25-30	2r	West Africa	Tenter	acti propre	actif	SS	1	0	3	2
01207QR17	112	3	VIH	femme	Afrique de l'Ouest	80.1198	13	12	instabilitÈ rÈsidentielle	instabilitÈ rÈsidentielle	Pas de TS	0	0	0	0	3	No	00'	3-4	25-30	2r	West Africa	Tenter	acti propre	actif	SS	1	0	4	3
01207QR17	112	3	VIH	femme	Afrique de l'Ouest	80.1198	13	12	instabilitÈ rÈsidentielle	instabilitÈ rÈsidentielle	Pas de TS	0	0	0	0	4	No	00'	>5	25-30	2r	West Africa	Tenter	acti propre	actif	SS	1	0	5	4
01207QR17	112	3	VIH	femme	Afrique de l'Ouest	80.1198	13	12	instabilitÈ rÈsidentielle	instabilitÈ rÈsidentielle	Pas de TS	0	0	0	0	5	No	00'	>5	25-30	2r	West Africa	Tenter	acti propre	actif	SS	1	0	6	5
01207QR17	112	3	VIH	femme	Afrique de l'Ouest	80.1198	13	12	instabilitÈ rÈsidentielle	instabilitÈ rÈsidentielle	TS court	0	0	0	1	6	Yes	00'	>5	25-30	2r	West Africa	Tenter	acti propre	actif	SS	1	1	7	6
01207UV47	112	3	VIH	homme	Afrique Centrale	32.0479	15	14	famille et entourage	hÈbergÈ famille et entourage	Pas de TS	0	0	0	1	0	Yes	<00	1	>=30	2r	Others	Fam-Etu	acti propre	actif	CMU	1	1	1	0
01207WX23	112	3	VIH	homme	Afrique Centrale	20.0299	12	11	structure collective/foyer	structure collective	TS court	0	1	0	1	0	Yes	00'	1	>=30	2r	Others	Menace	acti part/fam	inact/chom	SS	1	1	1	0
01209AB01	212	14	VHB	homme	Afrique de l'Ouest	22.1624	15	14	logement personnel	logement personnel	TS court	0	0	0	0	0	Yes	<00	1	>=30	sup	West Africa	Fam-Etu	acti propre	actif	SS	1	1	1	0
01209GH07	212	14	VHB	homme	Afrique de l'Ouest	14.7749	24	23	structure collective/foyer	foyer	Pas de TS	0	0	0	0	0	Yes	<00	1	25-30	0-1r	West Africa	Tenter	acti propre	actif	SS	1	1	1	0
01209HI08	112	3	VIH	femme	Afrique de l'Ouest	40.0599	12	11	famille et entourage	hÈbergÈ famille et entourage	Pas de TS	1	0	0	0	0	No	00'	1	>=30	0-1r	West Africa	Med	acti part/fam	inact/chom	CMU	1	0	1	0
01209HI08	112	3	VIH	femme	Afrique de l'Ouest	40.0599	12	11	famille et entourage	structure collective	Pas de TS	0	0	0	0	1	Yes	00'	2	>=30	0-1r	West Africa	Med	alloc	inact/chom	CMU	1	1	2	1
01209NO14	112	3	VIH	homme	Afrique de l'Ouest	40.0599	23	22	structure collective/foyer	foyer	Pas de TS	0	0	0	0	0	Yes	<00	1	25-30	0-1r	West Africa	Tenter	acti part/fam	actif	SS	1	1	1	0
01211JK10	212	14	VHB	homme	Afrique de l'Ouest	14.7749	8	7	structure collective/foyer	foyer	Pas de TS	0	0	0	0	0	Yes	00'	1	25-30	0-1r	West Africa	Tenter	acti propre	actif	CMU	1	1	1	0
01211MN13	212	14	VHB	homme	Afrique de l'Ouest	14.7749	4	3	structure collective/foyer	foyer	Pas de TS	0	1	1	0	0	Yes	00'	1	>=30	2r	West Africa	Tenter	acti propre	inact/chom	CMU	1	1	1	0
01301AB01	113	4	VIH	homme	Afrique Centrale	22.8341	2	1	instabilitÈ rÈsidentielle	instabilitÈ rÈsidentielle	Pas de TS	0	0	1	1	0	No	00'	1	>=30	sup	Others	Med	acti propre	actif	Pas	1	0	1	0
01301AB01	113	4	VIH	homme	Afrique Centrale	22.8341	2	1	instabilitÈ rÈsidentielle	instabilitÈ rÈsidentielle	Pas de TS	0	0	1	1	1	No	00'	2	>=30	sup	Others	Med	acti propre	actif	Pas	1	0	2	1
01301BC02	113	4	VIH	femme	Afrique de l'Ouest	15.2228	17	16	logement personnel	logement personnel	TS court	0	0	0	0	0	Yes	<00	1	>=30	0-1r	West Africa	Fam-Etu	acti part/fam	inact/chom	CMU	1	1	1	0
01302AB01	113	4	VIH	femme	Afrique de l'Ouest	22.8341	8	7	famille et entourage	hÈbergÈ famille et entourage	TS court	0	1	0	1	0	Yes	00'	1	25-30	sup	West Africa	Fam-Etu	acti part/fam	inact/chom	SS	1	1	1	0
01302CD03	113	4	VIH	femme	Afrique Centrale	15.2228	3	2	instabilitÈ rÈsidentielle	instabilitÈ rÈsidentielle	TS court	0	0	0	1	0	Yes	00'	1	>=30	sup	Others	Tenter	acti propre	actif	CMU	1	1	1	0
01302DE04	113	4	VIH	homme	Afrique de l'Ouest	45.6683	23	22	logement personnel	logement personnel	Pas de TS	0	0	0	0	0	Yes	<00	1	25-30	0-1r	West Africa	Tenter	acti propre	actif	CMU	1	1	1	0
01302FG06	113	4	VIH	femme	Afrique de l'Ouest	22.8341	12	11	logement personnel	logement personnel	TS court	0	1	0	0	0	Yes	00'	1	>=30	sup	West Africa	Tenter	acti propre	actif	CMU	1	1	1	0
01302GH07	113	4	VIH	femme	Afrique Centrale	22.8341	25	24	logement personnel	logement personnel	TS court	0	0	0	0	0	Yes	<00	1	<25	2r	Others	Fam-Etu	acti propre	actif	CMU	1	1	1	0
01302HI08	113	4	VIH	femme	Afrique Centrale	15.2228	24	23	famille et entourage	hÈbergÈ famille et entourage	Pas de TS	0	0	0	0	0	No	<00	1	<25	2r	Others	Tenter	acti propre	actif	SS	1	0	1	0
01302HI08	113	4	VIH	femme	Afrique Centrale	15.2228	24	23	famille et entourage	logement personnel	Pas de TS	0	0	0	0	1	No	<00	2	<25	2r	Others	Tenter	acti propre	actif	SS	1	0	2	1
01302HI08	113	4	VIH	femme	Afrique Centrale	15.2228	24	23	famille et entourage	logement personnel	Pas de TS	0	0	0	0	2	No	<00	3-4	<25	2r	Others	Tenter	acti propre	actif	SS	1	0	3	2
01302HI08	113	4	VIH	femme	Afrique Centrale	15.2228	24	23	famille et entourage	logement personnel	TS court	0	0	0	0	3	No	<00	3-4	<25	2r	Others	Tenter	acti propre	actif	SS	1	0	4	3
01302HI08	113	4	VIH	femme	Afrique Centrale	15.2228	24	23	famille et entourage	logement personnel	TS long	1	0	0	1	4	Yes	<00	>5	<25	2r	Others	Tenter	acti propre	actif	SS	1	1	5	4
01302IJ09	113	4	VIH	femme	Afrique de l'Ouest	20.297	24	23	logement personnel	logement personnel	TS court	0	0	0	0	0	Yes	<00	1	25-30	2r	West Africa	Fam-Etu	acti part/fam	inact/chom	CMU	1	1	1	0
01303AB01	113	4	VIH	femme	Afrique de l'Ouest	15.2228	2	1	famille et entourage	hÈbergÈ famille et entourage	Pas de TS	0	0	0	1	0	No	00'	1	>=30	2r	West Africa	Tenter	aucune	inact/chom	Pas	1	0	1	0
01303AB01	113	4	VIH	femme	Afrique de l'Ouest	15.2228	2	1	famille et entourage	hÈbergÈ famille et entourage	Pas de TS	0	0	0	1	1	No	00'	2	>=30	2r	West Africa	Tenter	aucune	inact/chom	Pas	1	0	2	1
01303BC02	113	4	VIH	femme	Afrique Centrale	15.2228	7	6	famille et entourage	instabilitÈ rÈsidentielle	TS court	0	0	0	1	2	No	00'	3-4	<25	2r	Others	Fam-Etu	acti propre	etudt	CMU	1	0	3	0
01303BC02	113	4	VIH	femme	Afrique Centrale	15.2228	7	6	famille et entourage	instabilitÈ rÈsidentielle	TS court	0	0	0	1	3	Yes	00'	3-4	<25	2r	Others	Fam-Etu	acti propre	etudt	CMU	1	1	4	3
01304AB01	113	4	VIH	homme	Afrique de l'Ouest	15.2228	11	10	instabilitÈ rÈsidentielle	instabilitÈ rÈsidentielle	Pas de TS	0	0	0	0	0	No	00'	1	25-30	sup	West Africa	Fam-Etu	acti propre	actif	Pas	1	0	1	0
01304AB01	113	4	VIH	homme	Afrique de l'Ouest	15.2228	11	10	instabilitÈ rÈsidentielle	instabilitÈ rÈsidentielle	Pas de TS	0	0	0	0	1	No	00'	2	25-30	sup	West Africa	Fam-Etu	acti propre	actif	Pas	1	0	2	1
01304AB01	113	4	VIH	homme	Afrique de l'Ouest	15.2228	11	10	instabilitÈ rÈsidentielle	instabilitÈ rÈsidentielle	Pas de TS	0	0	0	0	2	No	00'	3-4	25-30	sup	West Africa	Fam-Etu	acti propre	actif	Pas	1	0	3	2
01304AB01	113	4	VIH	homme	Afrique de l'Ouest	15.2228	11	10	instabilitÈ rÈsidentielle	instabilitÈ rÈsidentielle	Pas de TS	0	0	0	0	3	No	00'	3-4	25-30	sup	West Africa	Fam-Etu	acti propre	actif	Pas	1	0	4	3
01304AB01	113	4	VIH	homme	Afrique de l'Ouest	15.2228	11	10	instabilitÈ rÈsidentielle	instabilitÈ rÈsidentielle	Pas de TS	0	0	0	0	4	No	00'	>5	25-30	sup	West Africa	Fam-Etu	acti propre	actif	Pas	1	0	5	4
01304AB01	113	4	VIH	homme	Afrique de l'Ouest	15.2228	11	10	instabilitÈ rÈsidentielle	instabilitÈ rÈsidentielle	Pas de TS	0	0	0	0	5	No	00'	>5	25-30	sup	West Africa	Fam-Etu	acti propre	actif	Pas	1	0	6	5
01304AB01	113	4	VIH	homme	Afrique de l'Ouest	15.2228	11	10	instabilitÈ rÈsidentielle	instabilitÈ rÈsidentielle	Pas de TS	0	0	0	0	6	No	00'	>5	25-30	sup	West Africa	Fam-Etu	acti propre	actif	Pas	1	0	7	6
01304AB01	113	4	VIH	homme	Afrique de l'Ouest	15.2228	11	10	instabilitÈ rÈsidentielle	instabilitÈ rÈsidentielle	Pas de TS	0	0	0	0	7	No	00'	>5	25-30	sup	West Africa	Fam-Etu	acti propre	actif	Pas	1	0	8	7
01304AB01	113	4	VIH	homme	Afrique de l'Ouest	15.2228	11	10	instabilitÈ rÈsidentielle	instabilitÈ rÈsidentielle	Pas de TS	0	0	0	0	8	No	00'	>5	25-30	sup	West Africa	Fam-Etu	acti propre	actif	Pas	1	0	9	8
01304AB01	113	4	VIH	homme	Afrique de l'Ouest	15.2228	11	10	instabilitÈ rÈsidentielle	instabilitÈ rÈsidentielle	Pas de TS	0	0	0	1	9	No	00'	>5	25-30	sup	West Africa	Fam-Etu	acti propre	actif	Pas	1	0	10	9
01304AB01	113	4	VIH	homme	Afrique de l'Ouest	15.2228	11	10	instabilitÈ rÈsidentielle	instabilitÈ rÈsidentielle	Pas de TS	0	0	0	1	10	No	00'	>5	25-30	sup	West Africa	Fam-Etu	acti propre	actif	Pas	1	0	11	10
01304BC02	113	4	VIH	homme	Afrique de l'Ouest	15.2228	17	16	famille et entourage	hÈbergÈ famille et entourage	TS court	0	0	0	0	0	No	<00	1	<25	2r	West Africa	Fam-Etu	acti propre	etudt	CMU	1	0	1	0
01304BC02	113	4	VIH	homme	Afrique de l'Ouest	15.2228	17	16	famille et entourage	hÈbergÈ famille et entourage	Pas de TS	0	0	0	0	1	No	<00	2	<25	2r	West Africa	Fam-Etu	acti propre	actif	CMU	1	0	2	1
01304BC02	113	4	VIH	homme	Afrique de l'Ouest	15.2228	17	16	famille et entourage	logement personnel	Pas de TS	0	0	0	0	2	No	<00	3-4	<25	2r	West Africa	Fam-Etu	acti propre	actif	CMU	1	0	3	2
01304BC02	113	4	VIH	homme	Afrique de l'Ouest	15.2228	17	16	famille et entourage	logement personnel	Pas de TS	0	0	0	0	3	No	<00	3-4	<25	2r	West Africa	Fam-Etu	acti propre	actif	CMU	1	0	4	3
01304BC02	113	4	VIH	homme	Afrique de l'Ouest	15.2228	17	16	famille et entourage	logement personnel	Pas de TS	0	0	0	0	4	No	<00	>5	<25	2r	West Africa	Fam-Etu	acti propre	actif	CMU	1	0	5	4
01304BC02	113	4	VIH	homme	Afrique de l'Ouest	15.2228	17	16	famille et entourage	logement personnel	Pas de TS	0	0	0	0	5	No	<00	>5	<25	2r	West Africa	Fam-Etu	acti propre	actif	CMU	1	0	6	5
01304BC02	113	4	VIH	homme	Afrique de l'Ouest	15.2228	17	16	famille et entourage	logement personnel	TS court	1	0	0	0	6	No	<00	>5	<25	2r	West Africa	Fam-Etu	acti propre	actif	CMU	1	0	7	6
01304BC02	113	4	VIH	homme	Afrique de l'Ouest	15.2228	17	16	famille et entourage	hÈbergÈ famille et entourage	TS court	0	0	0	0	7	No	<00	>5	<25	2r	West Africa	Fam-Etu	acti propre	actif	CMU	1	0	8	7
01304BC02	113	4	VIH	homme	Afrique de l'Ouest	15.2228	17	16	famille et entourage	hÈbergÈ famille et entourage	TS court	0	0	0	0	8	No	<00	>5	<25	2r	West Africa	Fam-Etu	acti propre	actif	CMU	1	0	9	8
01304BC02	113	4	VIH	homme	Afrique de l'Ouest	15.2228	17	16	famille et entourage	hÈbergÈ famille et entourage	TS long	0	0	1	1	9	No	<00	>5	<25	2r	West Africa	Fam-Etu	acti propre	actif	CMU	1	0	10	9
01304BC02	113	4	VIH	homme	Afrique de l'Ouest	15.2228	17	16	famille et entourage	hÈbergÈ famille et entourage	TS long	0	0	1	1	10	No	<00	>5	<25	2r	West Africa	Fam-Etu	acti propre	actif	CMU	1	0	11	10
01304BC02	113	4	VIH	homme	Afrique de l'Ouest	15.2228	17	16	famille et entourage	logement personnel	TS long	1	0	1	1	11	Yes	<00	>5	<25	2r	West Africa	Fam-Etu	acti propre	actif	CMU	1	1	12	11
01304DE04	113	4	VIH	homme	Afrique Centrale	38.0569	31	30	logement personnel	logement personnel	Pas de TS	0	0	0	0	0	No	<00	1	25-30	sup	Others	Fam-Etu	acti propre	actif	CMU	1	0	1	0
01304DE04	113	4	VIH	homme	Afrique Centrale	38.0569	31	30	logement personnel	logement personnel	Pas de TS	0	0	0	0	1	No	<00	2	25-30	sup	Others	Fam-Etu	acti propre	actif	CMU	1	0	2	1
01304DE04	113	4	VIH	homme	Afrique Centrale	38.0569	31	30	logement personnel	logement personnel	TS court	0	0	0	0	2	No	<00	3-4	25-30	sup	Others	Fam-Etu	acti propre	actif	CMU	1	0	3	2
01304DE04	113	4	VIH	homme	Afrique Centrale	38.0569	31	30	logement personnel	structure collective	Pas de TS	0	0	0	0	3	No	<00	3-4	25-30	sup	Others	Fam-Etu	alloc	inact/chom	CMU	1	0	4	3
01304DE04	113	4	VIH	homme	Afrique Centrale	38.0569	31	30	logement personnel	structure collective	Pas de TS	0	0	0	0	4	No	<00	>5	25-30	sup	Others	Fam-Etu	alloc	inact/chom	CMU	1	0	5	4
01304DE04	113	4	VIH	homme	Afrique Centrale	38.0569	31	30	logement personnel	structure collective	Pas de TS	0	0	0	0	5	No	<00	>5	25-30	sup	Others	Fam-Etu	alloc	inact/chom	CMU	1	0	6	5
01304DE04	113	4	VIH	homme	Afrique Centrale	38.0569	31	30	logement personnel	structure collective	Pas de TS	0	0	0	0	6	No	<00	>5	25-30	sup	Others	Fam-Etu	acti part/fam	inact/chom	CMU	1	0	7	6
01304DE04	113	4	VIH	homme	Afrique Centrale	38.0569	31	30	logement personnel	structure collective	Pas de TS	0	0	0	0	7	No	<00	>5	25-30	sup	Others	Fam-Etu	acti part/fam	inact/chom	CMU	1	0	8	7
01304DE04	113	4	VIH	homme	Afrique Centrale	38.0569	31	30	logement personnel	structure collective	Pas de TS	0	0	0	0	8	No	<00	>5	25-30	sup	Others	Fam-Etu	acti part/fam	inact/chom	CMU	1	0	9	8
01304DE04	113	4	VIH	homme	Afrique Centrale	38.0569	31	30	logement personnel	structure collective	Pas de TS	0	0	0	0	9	No	<00	>5	25-30	sup	Others	Fam-Etu	acti part/fam	inact/chom	CMU	1	0	10	9
01304DE04	113	4	VIH	homme	Afrique Centrale	38.0569	31	30	logement personnel	structure collective	Pas de TS	0	0	0	0	10	No	<00	>5	25-30	sup	Others	Fam-Etu	acti part/fam	inact/chom	CMU	1	0	11	10
01304DE04	113	4	VIH	homme	Afrique Centrale	38.0569	31	30	logement personnel	structure collective	Pas de TS	0	0	0	0	11	No	<00	>5	25-30	sup	Others	Fam-Etu	acti part/fam	inact/chom	CMU	1	0	12	11
01304DE04	113	4	VIH	homme	Afrique Centrale	38.0569	31	30	logement personnel	logement personnel	Pas de TS	0	0	0	0	12	No	<00	>5	25-30	sup	Others	Fam-Etu	acti part/fam	inact/chom	CMU	1	0	13	12
01304DE04	113	4	VIH	homme	Afrique Centrale	38.0569	31	30	logement personnel	logement personnel	Pas de TS	0	0	0	0	13	No	<00	>5	25-30	sup	Others	Fam-Etu	acti part/fam	inact/chom	CMU	1	0	14	13
01304DE04	113	4	VIH	homme	Afrique Centrale	38.0569	31	30	logement personnel	logement personnel	Pas de TS	0	0	0	0	14	No	<00	>5	25-30	sup	Others	Fam-Etu	acti part/fam	inact/chom	CMU	1	0	15	14
01304DE04	113	4	VIH	homme	Afrique Centrale	38.0569	31	30	logement personnel	logement personnel	Pas de TS	0	0	0	1	15	No	<00	>5	25-30	sup	Others	Fam-Etu	acti part/fam	inact/chom	CMU	1	0	16	15
01304DE04	113	4	VIH	homme	Afrique Centrale	38.0569	31	30	logement personnel	logement personnel	Pas de TS	0	0	0	1	16	No	<00	>5	25-30	sup	Others	Fam-Etu	acti part/fam	inact/chom	CMU	1	0	17	16
01304DE04	113	4	VIH	homme	Afrique Centrale	38.0569	31	30	logement personnel	logement personnel	Pas de TS	0	0	0	1	17	No	<00	>5	25-30	sup	Others	Fam-Etu	acti part/fam	inact/chom	CMU	1	0	18	17
01304DE04	113	4	VIH	homme	Afrique Centrale	38.0569	31	30	logement personnel	logement personnel	Pas de TS	0	1	0	1	18	No	<00	>5	25-30	sup	Others	Fam-Etu	acti part/fam	inact/chom	CMU	1	0	19	18
01304DE04	113	4	VIH	homme	Afrique Centrale	38.0569	31	30	logement personnel	logement personnel	Pas de TS	0	1	0	1	19	No	<00	>5	25-30	sup	Others	Fam-Etu	acti part/fam	inact/chom	CMU	1	0	20	19
01304DE04	113	4	VIH	homme	Afrique Centrale	38.0569	31	30	logement personnel	logement personnel	TS court	0	0	0	1	20	No	<00	>5	25-30	sup	Others	Fam-Etu	acti part/fam	inact/chom	CMU	1	0	21	20
01304DE04	113	4	VIH	homme	Afrique Centrale	38.0569	31	30	logement personnel	logement personnel	TS court	0	0	0	1	21	No	<00	>5	25-30	sup	Others	Fam-Etu	acti part/fam	inact/chom	CMU	1	0	22	21
01304DE04	113	4	VIH	homme	Afrique Centrale	38.0569	31	30	logement personnel	logement personnel	TS court	0	0	0	1	22	Yes	<00	>5	25-30	sup	Others	Fam-Etu	acti part/fam	inact/chom	CMU	1	1	23	22
01304FG06	113	4	VIH	homme	Afrique de l'Ouest	15.2228	23	22	famille et entourage	hÈbergÈ famille et entourage	Pas de TS	0	0	0	0	0	Yes	<00	1	<25	2r	West Africa	Fam-Etu	acti propre	actif	SS	1	1	1	0
01305AB01	113	4	VIH	femme	Afrique de l'Ouest	30.4455	8	7	famille et entourage	hÈbergÈ famille et entourage	TS court	1	0	0	1	0	Yes	00'	1	>=30	sup	West Africa	Tenter	acti propre	actif	SS	1	1	1	0
01305BC02	113	4	VIH	femme	Afrique Centrale	30.4455	9	8	instabilitÈ rÈsidentielle	instabilitÈ rÈsidentielle	Pas de TS	0	0	0	0	0	No	00'	1	25-30	sup	Others	Menace	alloc	inact/chom	SS	1	0	1	0
01305BC02	113	4	VIH	femme	Afrique Centrale	30.4455	9	8	instabilitÈ rÈsidentielle	structure collective	TS long	1	0	0	1	1	Yes	00'	2	25-30	sup	Others	Menace	alloc	inact/chom	SS	1	1	2	1
01305CD03	113	4	VIH	femme	Afrique Centrale	30.4455	25	24	famille et entourage	hÈbergÈ famille et entourage	Pas de TS	0	0	0	0	0	No	<00	1	<25	2r	Others	Tenter	acti part/fam	inact/chom	SS	1	0	1	0
01305CD03	113	4	VIH	femme	Afrique Centrale	30.4455	25	24	famille et entourage	logement personnel	Pas de TS	0	0	0	0	1	No	<00	2	<25	2r	Others	Tenter	acti part/fam	inact/chom	SS	1	0	2	1
01305CD03	113	4	VIH	femme	Afrique Centrale	30.4455	25	24	famille et entourage	logement personnel	TS long	0	0	0	0	2	Yes	<00	3-4	<25	2r	Others	Tenter	acti part/fam	inact/chom	SS	1	1	3	2
01305DE04	113	4	VIH	femme	Afrique Centrale	20.297	10	9	instabilitÈ rÈsidentielle	instabilitÈ rÈsidentielle	TS court	0	0	0	0	0	No	00'	1	25-30	2r	Others	Menace	alloc	inact/chom	SS	1	0	1	0
01305DE04	113	4	VIH	femme	Afrique Centrale	20.297	10	9	instabilitÈ rÈsidentielle	hÈbergÈ famille et entourage	TS court	0	0	0	1	1	Yes	00'	2	25-30	2r	Others	Menace	acti part/fam	inact/chom	SS	1	1	2	1
01305EF05	113	4	VIH	femme	Afrique Centrale	15.2228	13	12	famille et entourage	hÈbergÈ famille et entourage	Pas de TS	0	0	0	0	0	No	00'	1	25-30	sup	Others	Tenter	acti propre	actif	SS	1	0	1	0
01305EF05	113	4	VIH	femme	Afrique Centrale	15.2228	13	12	famille et entourage	hÈbergÈ famille et entourage	TS court	0	0	0	0	1	Yes	00'	2	25-30	sup	Others	Tenter	acti propre	actif	SS	1	1	2	1
01305FG06	113	4	VIH	homme	Afrique de l'Ouest	15.2228	23	22	instabilitÈ rÈsidentielle	instabilitÈ rÈsidentielle	Pas de TS	0	0	0	0	0	Yes	<00	1	25-30	0-1r	West Africa	Tenter	acti propre	actif	SS	1	1	1	0
01306AB01	113	4	VIH	femme	Afrique Centrale	30.4455	6	5	famille et entourage	hÈbergÈ famille et entourage	TS court	0	1	0	1	0	No	00'	1	>=30	2r	Others	Med	acti propre	actif	SS	1	0	1	0
01306AB01	113	4	VIH	femme	Afrique Centrale	30.4455	6	5	famille et entourage	hÈbergÈ famille et entourage	TS court	0	0	0	1	1	Yes	00'	2	>=30	2r	Others	Med	acti propre	actif	SS	1	1	2	1
01306BC02	113	4	VIH	femme	Afrique de l'Ouest	22.8341	10	9	logement personnel	logement personnel	TS court	1	0	0	0	0	Yes	00'	1	<25	sup	West Africa	Fam-Etu	acti propre	actif	SS	1	1	1	0
01306CD03	113	4	VIH	femme	Afrique de l'Ouest	22.8341	8	7	famille et entourage	hÈbergÈ famille et entourage	Pas de TS	0	0	0	0	0	Yes	00'	1	>=30	2r	West Africa	Menace	acti propre	actif	SS	1	1	1	0
01306DE04	113	4	VIH	femme	Afrique de l'Ouest	15.2228	27	26	famille et entourage	hÈbergÈ famille et entourage	Pas de TS	0	0	0	0	0	No	<00	1	<25	2r	West Africa	Fam-Etu	acti part/fam	inact/chom	SS	1	0	1	0
01306DE04	113	4	VIH	femme	Afrique de l'Ouest	15.2228	27	26	famille et entourage	hÈbergÈ famille et entourage	Pas de TS	0	0	0	0	1	No	<00	2	<25	2r	West Africa	Fam-Etu	acti part/fam	inact/chom	SS	1	0	2	1
01306DE04	113	4	VIH	femme	Afrique de l'Ouest	15.2228	27	26	famille et entourage	hÈbergÈ famille et entourage	Pas de TS	0	0	0	0	2	No	<00	3-4	<25	2r	West Africa	Fam-Etu	acti part/fam	etudt	SS	1	0	3	2
01306DE04	113	4	VIH	femme	Afrique de l'Ouest	15.2228	27	26	famille et entourage	hÈbergÈ famille et entourage	Pas de TS	0	0	0	0	3	No	<00	3-4	<25	2r	West Africa	Fam-Etu	acti propre	actif	SS	1	0	4	3
01306DE04	113	4	VIH	femme	Afrique de l'Ouest	15.2228	27	26	famille et entourage	hÈbergÈ famille et entourage	Pas de TS	0	0	0	0	4	No	<00	>5	<25	2r	West Africa	Fam-Etu	acti propre	actif	SS	1	0	5	4
01306DE04	113	4	VIH	femme	Afrique de l'Ouest	15.2228	27	26	famille et entourage	hÈbergÈ famille et entourage	Pas de TS	0	0	0	0	5	No	<00	>5	<25	2r	West Africa	Fam-Etu	acti propre	actif	SS	1	0	6	5
01306DE04	113	4	VIH	femme	Afrique de l'Ouest	15.2228	27	26	famille et entourage	hÈbergÈ famille et entourage	Pas de TS	0	0	0	0	6	No	<00	>5	<25	2r	West Africa	Fam-Etu	acti propre	actif	SS	1	0	7	6
01306DE04	113	4	VIH	femme	Afrique de l'Ouest	15.2228	27	26	famille et entourage	hÈbergÈ famille et entourage	Pas de TS	0	0	0	1	7	No	<00	>5	<25	2r	West Africa	Fam-Etu	acti propre	actif	SS	1	0	8	7
01306DE04	113	4	VIH	femme	Afrique de l'Ouest	15.2228	27	26	famille et entourage	hÈbergÈ famille et entourage	Pas de TS	1	0	0	1	8	No	<00	>5	<25	2r	West Africa	Fam-Etu	aucune	inact/chom	SS	1	0	9	8
01306DE04	113	4	VIH	femme	Afrique de l'Ouest	15.2228	27	26	famille et entourage	hÈbergÈ famille et entourage	Pas de TS	0	0	0	1	9	No	<00	>5	<25	2r	West Africa	Fam-Etu	aucune	inact/chom	SS	1	0	10	9
01306DE04	113	4	VIH	femme	Afrique de l'Ouest	15.2228	27	26	famille et entourage	hÈbergÈ famille et entourage	TS court	0	0	0	1	10	Yes	<00	>5	<25	2r	West Africa	Fam-Etu	acti propre	actif	SS	1	1	11	10
01306EF05	113	4	VIH	homme	Afrique de l'Est et Australe	20.297	7	6	instabilitÈ rÈsidentielle	instabilitÈ rÈsidentielle	Pas de TS	0	0	0	0	0	Yes	00'	1	25-30	2r	Others	Menace	alloc	inact/chom	SS	1	1	1	0
01306FG06	113	4	VIH	femme	Afrique Centrale	20.297	25	24	famille et entourage	hÈbergÈ famille et entourage	TS court	0	0	0	0	0	Yes	<00	1	<25	2r	Others	Fam-Etu	acti part/fam	etudt	SS	1	1	1	0
01306GH07	113	4	VIH	homme	Afrique Centrale	30.4455	9	8	instabilitÈ rÈsidentielle	instabilitÈ rÈsidentielle	TS court	1	0	0	0	0	Yes	00'	1	>=30	0-1r	Others	Fam-Etu	acti propre	actif	SS	1	1	1	0
01306HI08	113	4	VIH	femme	Afrique de l'Ouest	15.2228	11	10	famille et entourage	hÈbergÈ famille et entourage	Pas de TS	1	1	0	1	0	Yes	00'	1	>=30	2r	West Africa	Tenter	acti propre	actif	SS	1	1	1	0
01307BC02	113	4	VIH	femme	Afrique de l'Ouest	38.0569	12	11	famille et entourage	hÈbergÈ famille et entourage	Pas de TS	0	0	0	0	0	No	00'	1	>=30	0-1r	West Africa	Menace	acti propre	inact/chom	CMU	1	0	1	0
01307BC02	113	4	VIH	femme	Afrique de l'Ouest	38.0569	12	11	famille et entourage	hÈbergÈ famille et entourage	Pas de TS	0	0	0	0	1	No	00'	2	>=30	0-1r	West Africa	Menace	acti propre	actif	CMU	1	0	2	1
01307BC02	113	4	VIH	femme	Afrique de l'Ouest	38.0569	12	11	famille et entourage	logement personnel	Pas de TS	0	0	0	0	2	No	00'	3-4	>=30	0-1r	West Africa	Menace	acti propre	actif	CMU	1	0	3	2
01307BC02	113	4	VIH	femme	Afrique de l'Ouest	38.0569	12	11	famille et entourage	logement personnel	Pas de TS	0	0	0	0	3	No	00'	3-4	>=30	0-1r	West Africa	Menace	acti propre	actif	CMU	1	0	4	3
01307BC02	113	4	VIH	femme	Afrique de l'Ouest	38.0569	12	11	famille et entourage	logement personnel	Pas de TS	0	0	0	1	4	No	00'	>5	>=30	0-1r	West Africa	Menace	acti propre	actif	CMU	1	0	5	4
01307BC02	113	4	VIH	femme	Afrique de l'Ouest	38.0569	12	11	famille et entourage	hÈbergÈ famille et entourage	TS court	0	0	0	1	5	No	00'	>5	>=30	0-1r	West Africa	Menace	acti propre	actif	CMU	1	0	6	5
01307BC02	113	4	VIH	femme	Afrique de l'Ouest	38.0569	12	11	famille et entourage	hÈbergÈ famille et entourage	TS court	0	0	0	1	6	No	00'	>5	>=30	0-1r	West Africa	Menace	acti propre	actif	CMU	1	0	7	6
01307BC02	113	4	VIH	femme	Afrique de l'Ouest	38.0569	12	11	famille et entourage	hÈbergÈ famille et entourage	TS court	0	0	0	1	7	No	00'	>5	>=30	0-1r	West Africa	Menace	acti propre	actif	CMU	1	0	8	7
01307BC02	113	4	VIH	femme	Afrique de l'Ouest	38.0569	12	11	famille et entourage	hÈbergÈ famille et entourage	TS court	0	0	0	1	8	No	00'	>5	>=30	0-1r	West Africa	Menace	acti propre	actif	CMU	1	0	9	8
01307BC02	113	4	VIH	femme	Afrique de l'Ouest	38.0569	12	11	famille et entourage	hÈbergÈ famille et entourage	TS court	0	0	0	1	9	No	00'	>5	>=30	0-1r	West Africa	Menace	acti propre	actif	CMU	1	0	10	9
01307BC02	113	4	VIH	femme	Afrique de l'Ouest	38.0569	12	11	famille et entourage	logement personnel	TS court	0	0	0	1	10	No	00'	>5	>=30	0-1r	West Africa	Menace	acti propre	actif	CMU	1	0	11	10
01307BC02	113	4	VIH	femme	Afrique de l'Ouest	38.0569	12	11	famille et entourage	logement personnel	TS court	0	0	0	1	11	No	00'	>5	>=30	0-1r	West Africa	Menace	acti propre	actif	CMU	1	0	12	11
01308BC02	113	4	VIH	homme	Afrique de l'Ouest	20.297	27	26	logement personnel	logement personnel	TS court	1	0	0	0	0	Yes	<00	1	>=30	sup	West Africa	Tenter	alloc	actif	SS	1	1	1	0
01308CD03	113	4	VIH	homme	Afrique Centrale	20.297	28	27	famille et entourage	hÈbergÈ famille et entourage	TS court	0	0	0	0	0	Yes	<00	1	25-30	2r	Others	Tenter	acti propre	actif	SS	1	1	1	0
01308DE04	113	4	VIH	homme	Afrique Centrale	15.2228	32	31	logement personnel	logement personnel	Pas de TS	1	0	0	0	0	No	<00	1	25-30	2r	Others	Tenter	acti propre	actif	CMU	1	0	1	0
01308DE04	113	4	VIH	homme	Afrique Centrale	15.2228	32	31	logement personnel	logement personnel	Pas de TS	0	0	0	0	1	No	<00	2	25-30	2r	Others	Tenter	acti propre	actif	CMU	1	0	2	1
01308DE04	113	4	VIH	homme	Afrique Centrale	15.2228	32	31	logement personnel	logement personnel	Pas de TS	0	0	0	0	2	No	<00	3-4	25-30	2r	Others	Tenter	acti propre	actif	CMU	1	0	3	2
01308DE04	113	4	VIH	homme	Afrique Centrale	15.2228	32	31	logement personnel	logement personnel	Pas de TS	0	0	0	0	3	No	<00	3-4	25-30	2r	Others	Tenter	acti propre	actif	CMU	1	0	4	3
01308DE04	113	4	VIH	homme	Afrique Centrale	15.2228	32	31	logement personnel	logement personnel	Pas de TS	1	0	0	0	4	No	<00	>5	25-30	2r	Others	Tenter	acti propre	actif	CMU	1	0	5	4
01308DE04	113	4	VIH	homme	Afrique Centrale	15.2228	32	31	logement personnel	logement personnel	Pas de TS	0	0	0	0	5	No	<00	>5	25-30	2r	Others	Tenter	acti propre	actif	CMU	1	0	6	5
01308DE04	113	4	VIH	homme	Afrique Centrale	15.2228	32	31	logement personnel	logement personnel	Pas de TS	0	0	0	1	6	No	<00	>5	25-30	2r	Others	Tenter	acti propre	inact/chom	CMU	1	0	7	6
01308DE04	113	4	VIH	homme	Afrique Centrale	15.2228	32	31	logement personnel	logement personnel	Pas de TS	0	0	0	1	7	No	<00	>5	25-30	2r	Others	Tenter	acti propre	inact/chom	CMU	1	0	8	7
01308DE04	113	4	VIH	homme	Afrique Centrale	15.2228	32	31	logement personnel	logement personnel	Pas de TS	0	0	0	1	8	No	<00	>5	25-30	2r	Others	Tenter	acti propre	inact/chom	CMU	1	0	9	8
01308DE04	113	4	VIH	homme	Afrique Centrale	15.2228	32	31	logement personnel	logement personnel	Pas de TS	0	0	0	1	9	No	<00	>5	25-30	2r	Others	Tenter	acti propre	actif	CMU	1	0	10	9
01308DE04	113	4	VIH	homme	Afrique Centrale	15.2228	32	31	logement personnel	logement personnel	Pas de TS	0	0	0	1	10	No	<00	>5	25-30	2r	Others	Tenter	acti propre	actif	CMU	1	0	11	10
01308DE04	113	4	VIH	homme	Afrique Centrale	15.2228	32	31	logement personnel	logement personnel	Pas de TS	0	0	0	1	11	No	<00	>5	25-30	2r	Others	Tenter	acti propre	actif	CMU	1	0	12	11
01308DE04	113	4	VIH	homme	Afrique Centrale	15.2228	32	31	logement personnel	logement personnel	Pas de TS	0	0	0	1	12	No	<00	>5	25-30	2r	Others	Tenter	acti propre	actif	CMU	1	0	13	12
01308DE04	113	4	VIH	homme	Afrique Centrale	15.2228	32	31	logement personnel	logement personnel	Pas de TS	0	0	0	1	13	No	<00	>5	25-30	2r	Others	Tenter	acti propre	actif	CMU	1	0	14	13
01308DE04	113	4	VIH	homme	Afrique Centrale	15.2228	32	31	logement personnel	logement personnel	Pas de TS	0	0	0	1	14	No	<00	>5	25-30	2r	Others	Tenter	acti propre	actif	CMU	1	0	15	14
01308DE04	113	4	VIH	homme	Afrique Centrale	15.2228	32	31	logement personnel	logement personnel	Pas de TS	0	0	0	1	15	No	<00	>5	25-30	2r	Others	Tenter	acti propre	actif	CMU	1	0	16	15
01308DE04	113	4	VIH	homme	Afrique Centrale	15.2228	32	31	logement personnel	logement personnel	Pas de TS	0	0	0	1	16	No	<00	>5	25-30	2r	Others	Tenter	acti propre	actif	CMU	1	0	17	16
01308DE04	113	4	VIH	homme	Afrique Centrale	15.2228	32	31	logement personnel	logement personnel	Pas de TS	0	0	0	1	17	No	<00	>5	25-30	2r	Others	Tenter	acti propre	actif	CMU	1	0	18	17
01308DE04	113	4	VIH	homme	Afrique Centrale	15.2228	32	31	logement personnel	logement personnel	Pas de TS	0	0	0	1	18	No	<00	>5	25-30	2r	Others	Tenter	acti propre	actif	CMU	1	0	19	18
01308DE04	113	4	VIH	homme	Afrique Centrale	15.2228	32	31	logement personnel	logement personnel	Pas de TS	0	0	0	1	19	No	<00	>5	25-30	2r	Others	Tenter	acti propre	actif	CMU	1	0	20	19
01308DE04	113	4	VIH	homme	Afrique Centrale	15.2228	32	31	logement personnel	logement personnel	Pas de TS	0	0	0	1	20	No	<00	>5	25-30	2r	Others	Tenter	acti propre	actif	CMU	1	0	21	20
01308DE04	113	4	VIH	homme	Afrique Centrale	15.2228	32	31	logement personnel	logement personnel	Pas de TS	0	0	0	1	21	No	<00	>5	25-30	2r	Others	Tenter	acti propre	actif	CMU	1	0	22	21
01308DE04	113	4	VIH	homme	Afrique Centrale	15.2228	32	31	logement personnel	logement personnel	Pas de TS	0	0	0	1	22	No	<00	>5	25-30	2r	Others	Tenter	acti propre	actif	CMU	1	0	23	22
01308DE04	113	4	VIH	homme	Afrique Centrale	15.2228	32	31	logement personnel	logement personnel	Pas de TS	0	0	0	1	23	No	<00	>5	25-30	2r	Others	Tenter	acti propre	inact/chom	CMU	1	0	24	23
01308DE04	113	4	VIH	homme	Afrique Centrale	15.2228	32	31	logement personnel	logement personnel	TS court	0	0	0	1	24	No	<00	>5	25-30	2r	Others	Tenter	acti propre	inact/chom	CMU	1	0	25	24
01308DE04	113	4	VIH	homme	Afrique Centrale	15.2228	32	31	logement personnel	logement personnel	TS court	0	0	0	1	25	No	<00	>5	25-30	2r	Others	Tenter	acti propre	inact/chom	CMU	1	0	26	25
01308DE04	113	4	VIH	homme	Afrique Centrale	15.2228	32	31	logement personnel	logement personnel	TS court	0	0	0	1	26	Yes	<00	>5	25-30	2r	Others	Tenter	acti part/fam	inact/chom	CMU	1	1	27	26
01308EF05	113	4	VIH	homme	Afrique Centrale	15.2228	30	29	structure collective/foyer	foyer	Pas de TS	0	0	1	1	0	Yes	<00	1	<25	2r	Others	Tenter	acti propre	actif	SS	1	1	1	0
01308FG06	113	4	VIH	femme	Afrique de l'Ouest	15.2228	7	6	famille et entourage	hÈbergÈ famille et entourage	Pas de TS	0	0	0	0	0	Yes	00'	1	25-30	2r	West Africa	Tenter	acti propre	inact/chom	CMU	1	1	1	0
01309AB01	113	4	VIH	homme	Afrique Centrale	22.8341	26	25	famille et entourage	hÈbergÈ famille et entourage	Pas de TS	0	0	0	0	0	No	<00	1	25-30	sup	Others	Menace	acti propre	actif	SS	1	0	1	0
01309AB01	113	4	VIH	homme	Afrique Centrale	22.8341	26	25	famille et entourage	hÈbergÈ famille et entourage	TS court	0	0	0	0	1	Yes	<00	2	25-30	sup	Others	Menace	acti propre	actif	SS	1	1	2	1
01309FG06	113	4	VIH	femme	Afrique Centrale	15.2228	13	12	famille et entourage	hÈbergÈ famille et entourage	Pas de TS	0	0	0	0	0	No	00'	1	25-30	2r	Others	Med	acti part/fam	inact/chom	SS	1	0	1	0
01309FG06	113	4	VIH	femme	Afrique Centrale	15.2228	13	12	famille et entourage	hÈbergÈ famille et entourage	Pas de TS	0	0	0	0	1	Yes	00'	2	25-30	2r	Others	Med	acti part/fam	inact/chom	SS	1	1	2	1
01309GH07	113	4	VIH	femme	Afrique Centrale	15.2228	17	16	instabilitÈ rÈsidentielle	instabilitÈ rÈsidentielle	TS court	1	0	0	0	0	No	<00	1	<25	sup	Others	Menace	acti propre	actif	SS	1	0	1	0
01309GH07	113	4	VIH	femme	Afrique Centrale	15.2228	17	16	instabilitÈ rÈsidentielle	instabilitÈ rÈsidentielle	TS court	0	0	0	0	1	No	<00	2	<25	sup	Others	Menace	acti propre	actif	SS	1	0	2	1
01309GH07	113	4	VIH	femme	Afrique Centrale	15.2228	17	16	instabilitÈ rÈsidentielle	instabilitÈ rÈsidentielle	TS court	0	0	0	0	2	No	<00	3-4	<25	sup	Others	Menace	acti propre	actif	SS	1	0	3	2
01309GH07	113	4	VIH	femme	Afrique Centrale	15.2228	17	16	instabilitÈ rÈsidentielle	instabilitÈ rÈsidentielle	TS court	0	0	0	1	3	Yes	<00	3-4	<25	sup	Others	Menace	acti propre	actif	SS	1	1	4	3
01310AB01	113	4	VIH	femme	Afrique Centrale	15.2228	3	2	famille et entourage	hÈbergÈ famille et entourage	TS court	0	1	1	1	0	Yes	00'	1	>=30	0-1r	Others	Tenter	alloc	inact/chom	CMU	1	1	1	0
01401AB01	114	4	VIH	femme	Afrique Centrale	18.407	11	10	instabilitÈ rÈsidentielle	instabilitÈ rÈsidentielle	Pas de TS	0	0	0	0	0	No	00'	1	>=30	2r	Others	Menace	acti propre	inact/chom	SS	1	0	1	0
01401AB01	114	4	VIH	femme	Afrique Centrale	18.407	11	10	instabilitÈ rÈsidentielle	instabilitÈ rÈsidentielle	Pas de TS	0	1	0	1	1	Yes	00'	2	>=30	2r	Others	Menace	alloc	inact/chom	SS	1	1	2	1
01401BC02	114	4	VIH	femme	Afrique de l'Ouest	18.407	4	3	logement personnel	logement personnel	Pas de TS	0	0	0	0	0	No	00'	1	25-30	sup	West Africa	Fam-Etu	acti part/fam	inact/chom	AME	1	0	1	0
01401BC02	114	4	VIH	femme	Afrique de l'Ouest	18.407	4	3	logement personnel	logement personnel	Pas de TS	0	0	0	0	1	Yes	00'	2	25-30	sup	West Africa	Fam-Etu	acti part/fam	inact/chom	AME	1	1	2	1
01401CD03	114	4	VIH	homme	Afrique Centrale	18.407	4	3	instabilitÈ rÈsidentielle	instabilitÈ rÈsidentielle	Pas de TS	1	0	0	1	0	No	00'	1	>=30	0-1r	Others	Med	aucune	inact/chom	SS	1	0	1	0
01401CD03	114	4	VIH	homme	Afrique Centrale	18.407	4	3	instabilitÈ rÈsidentielle	logement personnel	Pas de TS	0	0	0	1	1	Yes	00'	2	>=30	0-1r	Others	Med	aucune	inact/chom	SS	1	1	2	1
01401DE04	114	4	VIH	femme	Afrique Centrale	18.407	13	12	famille et entourage	hÈbergÈ famille et entourage	TS court	0	1	0	1	0	Yes	00'	1	>=30	0-1r	Others	Med	alloc	inact/chom	SS	1	1	1	0
01401EF05	114	4	VIH	homme	Afrique Centrale	18.407	11	10	famille et entourage	hÈbergÈ famille et entourage	Pas de TS	0	0	0	0	0	Yes	00'	1	>=30	sup	Others	Fam-Etu	alloc	inact/chom	SS	1	1	1	0
01401GH07	114	4	VIH	femme	Afrique Centrale	18.407	8	7	famille et entourage	hÈbergÈ famille et entourage	TS court	0	0	0	0	0	Yes	00'	1	>=30	2r	Others	Tenter	acti propre	actif	SS	1	1	1	0
01401HI08	114	4	VIH	homme	Afrique de l'Ouest	18.407	13	12	structure collective/foyer	foyer	Pas de TS	0	0	0	0	0	No	00'	1	>=30	0-1r	West Africa	Tenter	acti propre	actif	SS	1	0	1	0
01401HI08	114	4	VIH	homme	Afrique de l'Ouest	18.407	13	12	structure collective/foyer	foyer	Pas de TS	0	0	0	0	1	Yes	00'	2	>=30	0-1r	West Africa	Tenter	acti propre	actif	SS	1	1	2	1
01401IJ09	114	4	VIH	femme	Afrique Centrale	18.407	2	1	famille et entourage	hÈbergÈ famille et entourage	Pas de TS	0	0	0	1	0	Yes	00'	1	>=30	sup	Others	Tenter	acti propre	inact/chom	SS	1	1	1	0
01401JK10	114	4	VIH	femme	Afrique Centrale	13.8053	14	13	famille et entourage	hÈbergÈ famille et entourage	Pas de TS	0	0	0	1	0	Yes	<00	1	>=30	0-1r	Others	Med	aucune	inact/chom	CMU	1	1	1	0
01401KL11	114	4	VIH	homme	Afrique Centrale	13.8053	7	6	famille et entourage	hÈbergÈ famille et entourage	Pas de TS	0	0	0	0	0	Yes	00'	1	25-30	sup	Others	Tenter	acti propre	actif	SS	1	1	1	0
01401LM12	114	4	VIH	homme	Afrique de l'Ouest	13.8053	32	31	structure collective/foyer	foyer	TS court	0	0	0	0	0	No	<00	1	25-30	0-1r	West Africa	Tenter	acti propre	actif	CMU	1	0	1	0
01401LM12	114	4	VIH	homme	Afrique de l'Ouest	13.8053	32	31	structure collective/foyer	hÈbergÈ famille et entourage	TS court	0	0	0	0	1	Yes	<00	2	25-30	0-1r	West Africa	Tenter	acti propre	actif	CMU	1	1	2	1
01401MN13	114	4	VIH	femme	Afrique Centrale	20.7079	11	10	famille et entourage	hÈbergÈ famille et entourage	TS court	0	0	0	0	0	Yes	00'	1	>=30	sup	Others	Fam-Etu	acti propre	inact/chom	SS	1	1	1	0
01401NO14	114	4	VIH	homme	Afrique de l'Ouest	20.7079	9	8	famille et entourage	hÈbergÈ famille et entourage	TS court	0	1	0	0	0	Yes	00'	1	>=30	0-1r	West Africa	Menace	acti propre	actif	SS	1	1	1	0
01401OP15	114	4	VIH	femme	Afrique de l'Ouest	13.8053	12	11	famille et entourage	hÈbergÈ famille et entourage	Pas de TS	0	1	0	1	0	Yes	00'	1	25-30	2r	West Africa	Tenter	aucune	inact/chom	CMU	1	1	1	0
01401PQ16	114	4	VIH	homme	Afrique Centrale	13.8053	6	5	famille et entourage	hÈbergÈ famille et entourage	TS court	0	0	0	1	0	Yes	00'	1	>=30	sup	Others	Fam-Etu	acti propre	actif	SS	1	1	1	0
01401QR17	114	4	VIH	femme	Afrique de l'Ouest	20.7079	11	10	famille et entourage	hÈbergÈ famille et entourage	Pas de TS	0	0	0	0	0	Yes	00'	1	<25	2r	West Africa	Fam-Etu	alloc	inact/chom	CMU	1	1	1	0
01401RS18	114	4	VIH	homme	Afrique de l'Ouest	20.7079	25	24	structure collective/foyer	foyer	TS court	0	0	0	0	0	Yes	<00	1	<25	0-1r	West Africa	Tenter	acti propre	actif	SS	1	1	1	0
01401TU20	114	4	VIH	femme	Afrique de l'Ouest	18.407	7	6	logement personnel	logement personnel	TS court	0	1	0	1	0	Yes	00'	1	25-30	2r	West Africa	Fam-Etu	acti propre	actif	SS	1	1	1	0
01401UV21	114	4	VIH	femme	Afrique Centrale	18.407	5	4	instabilitÈ rÈsidentielle	instabilitÈ rÈsidentielle	TS court	0	0	0	0	0	Yes	00'	1	>=30	2r	Others	Fam-Etu	acti propre	actif	SS	1	1	1	0
01401WX23	114	4	VIH	femme	Afrique Centrale	55.221	9	8	instabilitÈ rÈsidentielle	instabilitÈ rÈsidentielle	TS court	0	1	0	1	0	No	00'	1	>=30	2r	Others	Tenter	aucune	inact/chom	SS	1	0	1	0
01401WX23	114	4	VIH	femme	Afrique Centrale	55.221	9	8	instabilitÈ rÈsidentielle	instabilitÈ rÈsidentielle	TS court	0	0	0	1	1	Yes	00'	2	>=30	2r	Others	Tenter	aucune	inact/chom	SS	1	1	2	1
01501AB01	115	4	VIH	homme	Afrique de l'Ouest	16.2243	7	6	famille et entourage	hÈbergÈ famille et entourage	NationalitÈ	0	0	0	0	0	No	00'	1	<25	2r	West Africa	Tenter	acti propre	actif	CMU	1	0	1	0
01501AB01	115	4	VIH	homme	Afrique de l'Ouest	16.2243	7	6	famille et entourage	instabilitÈ rÈsidentielle	NationalitÈ	0	0	0	0	1	No	00'	2	<25	2r	West Africa	Tenter	acti propre	actif	CMU	1	0	2	1
01501AB01	115	4	VIH	homme	Afrique de l'Ouest	16.2243	7	6	famille et entourage	instabilitÈ rÈsidentielle	NationalitÈ	0	0	0	0	2	No	00'	3-4	<25	2r	West Africa	Tenter	acti propre	actif	CMU	1	0	3	2
01501AB01	115	4	VIH	homme	Afrique de l'Ouest	16.2243	7	6	famille et entourage	instabilitÈ rÈsidentielle	NationalitÈ	0	1	0	0	3	No	00'	3-4	<25	2r	West Africa	Tenter	acti propre	actif	CMU	1	0	4	3
01501AB01	115	4	VIH	homme	Afrique de l'Ouest	16.2243	7	6	famille et entourage	logement personnel	NationalitÈ	0	0	0	1	4	No	00'	>5	<25	2r	West Africa	Tenter	acti propre	actif	CMU	1	0	5	4
01501AB01	115	4	VIH	homme	Afrique de l'Ouest	16.2243	7	6	famille et entourage	logement personnel	NationalitÈ	0	1	0	1	5	Yes	00'	>5	<25	2r	West Africa	Tenter	acti propre	actif	CMU	1	1	6	5
01501AB53	115	4	VIH	femme	Afrique de l'Ouest	20.2803	18	17	logement personnel	logement personnel	TS long	0	0	0	1	0	Yes	<00	1	25-30	2r	West Africa	Fam-Etu	acti part/fam	inact/chom	SS	1	1	1	0
01501BC54	115	4	VIH	homme	Afrique de l'Ouest	48.6727	20	19	logement personnel	logement personnel	TS court	0	1	1	1	0	Yes	<00	1	>=30	sup	West Africa	Med	acti part/fam	inact/chom	CMU	1	1	1	0
01501CD03	115	4	VIH	homme	Afrique Centrale	32.4485	6	5	famille et entourage	hÈbergÈ famille et entourage	TS court	0	0	0	0	0	Yes	00'	1	<25	2r	Others	Fam-Etu	acti propre	actif	AME	1	1	1	0
01501DE56	115	4	VIH	femme	Afrique Centrale	16.2243	24	23	famille et entourage	hÈbergÈ famille et entourage	Pas de TS	0	0	0	0	0	No	<00	1	<25	2r	Others	Fam-Etu	acti part/fam	inact/chom	SS	1	0	1	0
01501DE56	115	4	VIH	femme	Afrique Centrale	16.2243	24	23	famille et entourage	logement personnel	Pas de TS	1	0	0	0	1	Yes	<00	2	<25	2r	Others	Fam-Etu	acti part/fam	inact/chom	SS	1	1	2	1
01501EF57	115	4	VIH	femme	Afrique de l'Ouest	16.2243	13	12	instabilitÈ rÈsidentielle	logement personnel	Pas de TS	1	0	0	0	1	No	00'	2	<25	0-1r	West Africa	Fam-Etu	acti propre	actif	SS	1	0	2	0
01501EF57	115	4	VIH	femme	Afrique de l'Ouest	16.2243	13	12	instabilitÈ rÈsidentielle	logement personnel	TS court	0	0	0	0	2	Yes	00'	3-4	<25	0-1r	West Africa	Fam-Etu	acti propre	actif	SS	1	1	3	2
01501FG06	115	4	VIH	femme	Afrique Centrale	64.897	4	3	instabilitÈ rÈsidentielle	instabilitÈ rÈsidentielle	Pas de TS	0	0	0	0	0	Yes	00'	1	>=30	2r	Others	Fam-Etu	aucune	inact/chom	CMU	1	1	1	0
01501FG58	115	4	VIH	femme	Afrique de l'Ouest	16.2243	11	10	famille et entourage	hÈbergÈ famille et entourage	TS court	0	0	0	0	0	Yes	00'	1	>=30	2r	West Africa	Tenter	acti propre	actif	SS	1	1	1	0
01501GH33	115	4	VIH	femme	Afrique Centrale	16.2243	21	20	logement personnel	logement personnel	TS court	0	0	0	0	0	Yes	<00	1	25-30	2r	Others	Fam-Etu	acti propre	actif	SS	1	1	1	0
01501GH59	115	4	VIH	homme	Afrique de l'Ouest	16.2243	8	7	famille et entourage	hÈbergÈ famille et entourage	TS court	0	1	0	1	0	Yes	00'	1	>=30	sup	West Africa	Med	alloc	inact/chom	SS	1	1	1	0
01501HI60	115	4	VIH	femme	Afrique Centrale	16.2243	18	17	logement personnel	logement personnel	TS court	0	0	0	0	0	Yes	<00	1	25-30	sup	Others	Fam-Etu	alloc	inact/chom	SS	1	1	1	0
01501JK10	115	4	VIH	femme	Afrique de l'Est et Australe	64.897	16	15	logement personnel	logement personnel	TS long	0	1	0	1	0	Yes	<00	1	>=30	2r	Others	Fam-Etu	acti part/fam	inact/chom	SS	1	1	1	0
01501JK36	115	4	VIH	homme	Afrique de l'Ouest	48.6727	23	22	logement personnel	logement personnel	TS court	0	0	0	0	0	Yes	<00	1	>=30	2r	West Africa	Tenter	acti propre	actif	SS	1	1	1	0
01501JK62	115	4	VIH	femme	Afrique de l'Ouest	16.2243	16	15	famille et entourage	hÈbergÈ famille et entourage	Pas de TS	0	0	0	0	0	No	<00	1	<25	2r	West Africa	Tenter	acti propre	actif	SS	1	0	1	0
01501JK62	115	4	VIH	femme	Afrique de l'Ouest	16.2243	16	15	famille et entourage	hÈbergÈ famille et entourage	Pas de TS	0	0	0	0	1	No	<00	2	<25	2r	West Africa	Tenter	acti propre	actif	SS	1	0	2	1
01501JK62	115	4	VIH	femme	Afrique de l'Ouest	16.2243	16	15	famille et entourage	hÈbergÈ famille et entourage	Pas de TS	0	0	0	0	2	No	<00	3-4	<25	2r	West Africa	Tenter	acti propre	actif	SS	1	0	3	2
01501JK62	115	4	VIH	femme	Afrique de l'Ouest	16.2243	16	15	famille et entourage	hÈbergÈ famille et entourage	Pas de TS	0	0	0	0	3	No	<00	3-4	<25	2r	West Africa	Tenter	acti propre	actif	SS	1	0	4	3
01501JK62	115	4	VIH	femme	Afrique de l'Ouest	16.2243	16	15	famille et entourage	hÈbergÈ famille et entourage	TS court	0	0	0	1	4	Yes	<00	>5	<25	2r	West Africa	Tenter	acti propre	actif	SS	1	1	5	4
01501KL37	115	4	VIH	femme	Afrique Centrale	16.2243	17	16	logement personnel	logement personnel	TS court	0	0	0	0	0	Yes	<00	1	25-30	2r	Others	Tenter	acti propre	actif	SS	1	1	1	0
01501LM38	115	4	VIH	homme	Afrique Centrale	16.2243	8	7	instabilitÈ rÈsidentielle	instabilitÈ rÈsidentielle	TS court	0	0	0	1	0	No	00'	1	>=30	sup	Others	Med	acti propre	inact/chom	SS	1	0	1	0
01501LM38	115	4	VIH	homme	Afrique Centrale	16.2243	8	7	instabilitÈ rÈsidentielle	structure collective	TS court	0	1	0	1	1	Yes	00'	2	>=30	sup	Others	Med	acti propre	inact/chom	SS	1	1	2	1
01501LM64	115	4	VIH	homme	Afrique Centrale	16.2243	13	12	famille et entourage	hÈbergÈ famille et entourage	Pas de TS	0	0	0	0	0	Yes	00'	1	>=30	2r	Others	Tenter	acti propre	inact/chom	SS	1	1	1	0
01501MN13	115	4	VIH	femme	Afrique Centrale	32.4485	9	8	famille et entourage	hÈbergÈ famille et entourage	Pas de TS	0	0	0	1	0	No	00'	1	>=30	sup	Others	Tenter	acti propre	inact/chom	AME	1	0	1	0
01501MN13	115	4	VIH	femme	Afrique Centrale	32.4485	9	8	famille et entourage	hÈbergÈ famille et entourage	Pas de TS	0	0	0	1	1	Yes	00'	2	>=30	sup	Others	Tenter	acti propre	inact/chom	AME	1	1	2	1
01501NO14	115	4	VIH	femme	Afrique de l'Ouest	16.2243	4	3	instabilitÈ rÈsidentielle	instabilitÈ rÈsidentielle	TS court	0	0	0	0	0	Yes	00'	1	25-30	2r	West Africa	Fam-Etu	acti part/fam	inact/chom	Pas	1	1	1	0
01501NO66	115	4	VIH	homme	Afrique Centrale	48.6727	27	26	famille et entourage	hÈbergÈ famille et entourage	TS court	0	0	0	0	0	Yes	<00	1	25-30	sup	Others	Fam-Etu	acti propre	actif	SS	1	1	1	0
01501OP15	115	4	VIH	homme	Afrique de l'Ouest	48.6727	11	10	famille et entourage	hÈbergÈ famille et entourage	Pas de TS	0	0	0	0	0	Yes	00'	1	25-30	2r	West Africa	Menace	acti part/fam	actif	SS	1	1	1	0
01501PQ42	115	4	VIH	femme	Afrique de l'Ouest	16.2243	18	17	famille et entourage	hÈbergÈ famille et entourage	TS court	1	0	0	0	0	Yes	<00	1	<25	0-1r	West Africa	Fam-Etu	acti part/fam	actif	SS	1	1	1	0
01501ZA52	115	4	VIH	femme	Afrique Centrale	32.4485	17	16	logement personnel	logement personnel	TS court	0	0	0	0	0	Yes	<00	1	>=30	sup	Others	Med	acti part/fam	inact/chom	SS	1	1	1	0
01502AB01	115	4	VIH	femme	Afrique Centrale	16.2243	20	19	famille et entourage	hÈbergÈ famille et entourage	Pas de TS	0	0	0	0	0	Yes	<00	1	25-30	2r	Others	Tenter	acti propre	actif	SS	1	1	1	0
01502CD03	115	4	VIH	homme	Afrique de l'Ouest	16.2243	3	2	instabilitÈ rÈsidentielle	instabilitÈ rÈsidentielle	Pas de TS	0	0	0	1	0	No	00'	1	>=30	sup	West Africa	Menace	acti propre	actif	AME	1	0	1	0
01502CD03	115	4	VIH	homme	Afrique de l'Ouest	16.2243	3	2	instabilitÈ rÈsidentielle	instabilitÈ rÈsidentielle	TS court	0	0	0	1	1	Yes	00'	2	>=30	sup	West Africa	Menace	acti part/fam	inact/chom	AME	1	1	2	1
01502EF05	115	4	VIH	femme	Afrique Centrale	20.2803	2	1	instabilitÈ rÈsidentielle	instabilitÈ rÈsidentielle	Pas de TS	0	0	0	1	0	Yes	00'	1	25-30	sup	Others	Fam-Etu	aucune	inact/chom	SS	1	1	1	0
01502FG06	115	4	VIH	femme	Afrique Centrale	20.2803	6	5	instabilitÈ rÈsidentielle	instabilitÈ rÈsidentielle	TS court	0	0	0	1	0	Yes	00'	1	>=30	2r	Others	Tenter	acti propre	actif	SS	1	1	1	0
01502GH07	115	4	VIH	femme	Afrique Centrale	20.2803	2	1	famille et entourage	hÈbergÈ famille et entourage	TS court	0	0	0	1	0	Yes	00'	1	>=30	2r	Others	Tenter	aucune	inact/chom	AME	1	1	1	0
01502HI08	115	4	VIH	femme	Afrique de l'Ouest	16.2243	3	2	instabilitÈ rÈsidentielle	instabilitÈ rÈsidentielle	TS court	0	1	0	1	0	Yes	00'	1	>=30	0-1r	West Africa	Tenter	aucune	inact/chom	CMU	1	1	1	0
01502KL11	115	4	VIH	femme	Afrique de l'Ouest	32.4485	17	16	logement personnel	logement personnel	Pas de TS	0	0	0	0	0	Yes	<00	1	<25	0-1r	West Africa	Fam-Etu	acti part/fam	actif	SS	1	1	1	0
01503CD03	115	4	VIH	homme	Afrique de l'Ouest	16.2243	24	23	instabilitÈ rÈsidentielle	instabilitÈ rÈsidentielle	TS court	1	0	0	0	0	No	<00	1	25-30	0-1r	West Africa	Fam-Etu	acti propre	inact/chom	SS	1	0	1	0
01503CD03	115	4	VIH	homme	Afrique de l'Ouest	16.2243	24	23	instabilitÈ rÈsidentielle	instabilitÈ rÈsidentielle	TS court	0	0	0	0	1	Yes	<00	2	25-30	0-1r	West Africa	Fam-Etu	acti propre	etudt	SS	1	1	2	1
01503DE04	115	4	VIH	homme	Afrique Centrale	16.2243	27	26	famille et entourage	hÈbergÈ famille et entourage	Pas de TS	0	0	0	0	0	No	<00	1	<25	2r	Others	Menace	acti propre	actif	SS	1	0	1	0
01503DE04	115	4	VIH	homme	Afrique Centrale	16.2243	27	26	famille et entourage	hÈbergÈ famille et entourage	TS court	0	0	0	0	1	No	<00	2	<25	2r	Others	Menace	acti propre	actif	SS	1	0	2	1
01503DE04	115	4	VIH	homme	Afrique Centrale	16.2243	27	26	famille et entourage	hÈbergÈ famille et entourage	Pas de TS	0	1	0	0	2	No	<00	3-4	<25	2r	Others	Menace	acti propre	actif	SS	1	0	3	2
01503DE04	115	4	VIH	homme	Afrique Centrale	16.2243	27	26	famille et entourage	hÈbergÈ famille et entourage	Pas de TS	0	0	0	0	3	No	<00	3-4	<25	2r	Others	Menace	acti propre	actif	SS	1	0	4	3
01503DE04	115	4	VIH	homme	Afrique Centrale	16.2243	27	26	famille et entourage	logement personnel	Pas de TS	1	0	0	0	4	No	<00	>5	<25	2r	Others	Menace	acti propre	actif	SS	1	0	5	4
01503DE04	115	4	VIH	homme	Afrique Centrale	16.2243	27	26	famille et entourage	logement personnel	Pas de TS	0	0	0	0	5	No	<00	>5	<25	2r	Others	Menace	acti propre	actif	SS	1	0	6	5
01503DE04	115	4	VIH	homme	Afrique Centrale	16.2243	27	26	famille et entourage	logement personnel	Pas de TS	0	0	0	1	6	No	<00	>5	<25	2r	Others	Menace	acti propre	actif	SS	1	0	7	6
01503DE04	115	4	VIH	homme	Afrique Centrale	16.2243	27	26	famille et entourage	logement personnel	Pas de TS	0	0	0	1	7	No	<00	>5	<25	2r	Others	Menace	acti propre	actif	SS	1	0	8	7
01503DE04	115	4	VIH	homme	Afrique Centrale	16.2243	27	26	famille et entourage	logement personnel	Pas de TS	0	0	0	1	8	No	<00	>5	<25	2r	Others	Menace	acti propre	actif	SS	1	0	9	8
01503DE04	115	4	VIH	homme	Afrique Centrale	16.2243	27	26	famille et entourage	logement personnel	Pas de TS	0	0	0	1	9	No	<00	>5	<25	2r	Others	Menace	acti propre	actif	SS	1	0	10	9
01503DE04	115	4	VIH	homme	Afrique Centrale	16.2243	27	26	famille et entourage	logement personnel	Pas de TS	0	0	0	1	10	No	<00	>5	<25	2r	Others	Menace	acti propre	actif	SS	1	0	11	10
01503DE04	115	4	VIH	homme	Afrique Centrale	16.2243	27	26	famille et entourage	logement personnel	Pas de TS	1	0	0	1	11	Yes	<00	>5	<25	2r	Others	Menace	acti propre	actif	SS	1	1	12	11
01503EF05	115	4	VIH	homme	Afrique de l'Ouest	16.2243	31	30	famille et entourage	hÈbergÈ famille et entourage	TS court	1	0	0	0	1	No	<00	2	25-30	sup	West Africa	Fam-Etu	acti propre	actif	SS	1	0	2	0
01503EF05	115	4	VIH	homme	Afrique de l'Ouest	16.2243	31	30	famille et entourage	logement personnel	TS court	0	0	0	0	2	No	<00	3-4	25-30	sup	West Africa	Fam-Etu	acti propre	actif	SS	1	0	3	2
01503EF05	115	4	VIH	homme	Afrique de l'Ouest	16.2243	31	30	famille et entourage	logement personnel	TS court	0	0	0	0	3	Yes	<00	3-4	25-30	sup	West Africa	Fam-Etu	acti propre	actif	SS	1	1	4	3
01503HI08	115	4	VIH	homme	Afrique de l'Ouest	32.4485	12	11	famille et entourage	hÈbergÈ famille et entourage	Pas de TS	0	1	1	1	0	Yes	00'	1	>=30	0-1r	West Africa	Tenter	acti propre	actif	SS	1	1	1	0
01701AB01	117	1	VIH	homme	Afrique Centrale	32.6202	25	24	instabilitÈ rÈsidentielle	instabilitÈ rÈsidentielle	TS court	0	0	0	0	0	Yes	<00	1	>=30	sup	Others	Menace	alloc	inact/chom	CMU	1	1	1	0
01701EF31	117	1	VIH	homme	Afrique Centrale	65.2404	9	8	famille et entourage	hÈbergÈ famille et entourage	Pas de TS	0	0	0	0	0	No	00'	1	>=30	sup	Others	Tenter	acti propre	actif	CMU	1	0	1	0
01701EF31	117	1	VIH	homme	Afrique Centrale	65.2404	9	8	famille et entourage	hÈbergÈ famille et entourage	TS court	0	0	0	1	1	Yes	00'	2	>=30	sup	Others	Tenter	acti propre	actif	CMU	1	1	2	1
01701GH07	117	1	VIH	homme	Afrique de l'Ouest	65.2404	12	11	logement personnel	logement personnel	Pas de TS	1	0	0	0	0	No	00'	1	>=30	0-1r	West Africa	Tenter	acti propre	actif	SS	1	0	1	0
01701GH07	117	1	VIH	homme	Afrique de l'Ouest	65.2404	12	11	logement personnel	logement personnel	Pas de TS	0	0	0	0	1	No	00'	2	>=30	0-1r	West Africa	Tenter	acti propre	actif	SS	1	0	2	1
01701GH07	117	1	VIH	homme	Afrique de l'Ouest	65.2404	12	11	logement personnel	logement personnel	Pas de TS	0	0	0	0	2	No	00'	3-4	>=30	0-1r	West Africa	Tenter	acti propre	actif	SS	1	0	3	2
01701GH07	117	1	VIH	homme	Afrique de l'Ouest	65.2404	12	11	logement personnel	logement personnel	Pas de TS	0	0	0	0	3	No	00'	3-4	>=30	0-1r	West Africa	Tenter	acti propre	actif	SS	1	0	4	3
01701GH07	117	1	VIH	homme	Afrique de l'Ouest	65.2404	12	11	logement personnel	logement personnel	Pas de TS	0	0	0	0	4	No	00'	>5	>=30	0-1r	West Africa	Tenter	acti propre	actif	SS	1	0	5	4
01701GH07	117	1	VIH	homme	Afrique de l'Ouest	65.2404	12	11	logement personnel	logement personnel	TS court	0	0	0	1	5	Yes	00'	>5	>=30	0-1r	West Africa	Tenter	acti propre	actif	SS	1	1	6	5
01701ST19	117	1	VIH	femme	Afrique de l'Ouest	32.6202	14	13	famille et entourage	hÈbergÈ famille et entourage	Pas de TS	0	0	0	0	0	No	<00	1	>=30	0-1r	West Africa	Tenter	acti part/fam	actif	SS	1	0	1	0
01701ST19	117	1	VIH	femme	Afrique de l'Ouest	32.6202	14	13	famille et entourage	hÈbergÈ famille et entourage	Pas de TS	0	0	0	0	1	No	<00	2	>=30	0-1r	West Africa	Tenter	acti part/fam	inact/chom	SS	1	0	2	1
01701ST19	117	1	VIH	femme	Afrique de l'Ouest	32.6202	14	13	famille et entourage	hÈbergÈ famille et entourage	TS long	1	0	0	1	2	Yes	<00	3-4	>=30	0-1r	West Africa	Tenter	acti part/fam	actif	SS	1	1	3	2
01701YZ25	117	1	VIH	homme	Afrique de l'Ouest	32.6202	12	11	logement personnel	logement personnel	Pas de TS	0	0	0	0	0	No	00'	1	<25	2r	West Africa	Tenter	acti propre	actif	SS	1	0	1	0
01701YZ25	117	1	VIH	homme	Afrique de l'Ouest	32.6202	12	11	logement personnel	logement personnel	Pas de TS	0	0	0	0	1	Yes	00'	2	<25	2r	West Africa	Tenter	acti propre	actif	SS	1	1	2	1
01702AB01	117	1	VIH	homme	Afrique de l'Ouest	32.6202	13	12	famille et entourage	hÈbergÈ famille et entourage	TS court	0	0	0	0	0	No	00'	1	25-30	2r	West Africa	Tenter	aucune	inact/chom	SS	1	0	1	0
01702AB01	117	1	VIH	homme	Afrique de l'Ouest	32.6202	13	12	famille et entourage	hÈbergÈ famille et entourage	TS court	0	0	0	0	1	No	00'	2	25-30	2r	West Africa	Tenter	aucune	inact/chom	SS	1	0	2	1
01702AB01	117	1	VIH	homme	Afrique de l'Ouest	32.6202	13	12	famille et entourage	hÈbergÈ famille et entourage	TS court	1	0	0	1	2	Yes	00'	3-4	25-30	2r	West Africa	Tenter	acti propre	actif	SS	1	1	3	2
01702EF31	117	1	VIH	femme	Afrique de l'Ouest	32.6202	17	16	logement personnel	logement personnel	NationalitÈ	0	0	0	0	0	Yes	<00	1	<25	2r	West Africa	Fam-Etu	acti part/fam	etudt	SS	1	1	1	0
01702YZ25	117	1	VIH	femme	Afrique de l'Ouest	97.8606	14	13	logement personnel	logement personnel	TS court	0	0	0	0	0	No	<00	1	<25	0-1r	West Africa	Tenter	acti propre	actif	SS	1	0	1	0
01702YZ25	117	1	VIH	femme	Afrique de l'Ouest	97.8606	14	13	logement personnel	logement personnel	TS court	0	0	0	0	1	Yes	<00	2	<25	0-1r	West Africa	Tenter	acti propre	actif	SS	1	1	2	1
01703AB01	117	1	VIH	femme	Afrique de l'Ouest	32.6202	14	13	logement personnel	logement personnel	Pas de TS	0	0	0	0	0	Yes	<00	1	25-30	2r	West Africa	Fam-Etu	acti propre	actif	SS	1	1	1	0
01703CD03	117	1	VIH	homme	Afrique de l'Ouest	81.5505	6	5	famille et entourage	hÈbergÈ famille et entourage	Pas de TS	0	0	0	1	0	Yes	00'	1	>=30	2r	West Africa	Med	acti propre	actif	SS	1	1	1	0
01703EF05	117	1	VIH	femme	Afrique de l'Ouest	81.5505	11	10	logement personnel	logement personnel	Pas de TS	0	0	0	0	0	Yes	00'	1	25-30	sup	West Africa	Fam-Etu	alloc	etudt	SS	1	1	1	0
01703GH07	117	1	VIH	femme	Afrique Centrale	97.8606	14	13	famille et entourage	hÈbergÈ famille et entourage	TS court	0	1	1	1	0	Yes	<00	1	25-30	2r	Others	Menace	acti propre	actif	SS	1	1	1	0
01703HI08	117	1	VIH	femme	Afrique de l'Est et Australe	32.6202	9	8	famille et entourage	hÈbergÈ famille et entourage	Pas de TS	0	0	0	0	0	No	00'	1	25-30	2r	Others	Tenter	acti propre	actif	SS	1	0	1	0
01703HI08	117	1	VIH	femme	Afrique de l'Est et Australe	32.6202	9	8	famille et entourage	hÈbergÈ famille et entourage	Pas de TS	0	0	0	0	1	No	00'	2	25-30	2r	Others	Tenter	acti propre	actif	SS	1	0	2	1
01703HI08	117	1	VIH	femme	Afrique de l'Est et Australe	32.6202	9	8	famille et entourage	hÈbergÈ famille et entourage	Pas de TS	0	0	0	0	2	No	00'	3-4	25-30	2r	Others	Tenter	acti propre	actif	SS	1	0	3	2
01703HI08	117	1	VIH	femme	Afrique de l'Est et Australe	32.6202	9	8	famille et entourage	hÈbergÈ famille et entourage	Pas de TS	0	0	0	0	3	No	00'	3-4	25-30	2r	Others	Tenter	acti propre	actif	SS	1	0	4	3
01703HI08	117	1	VIH	femme	Afrique de l'Est et Australe	32.6202	9	8	famille et entourage	hÈbergÈ famille et entourage	Pas de TS	0	0	0	0	4	No	00'	>5	25-30	2r	Others	Tenter	acti propre	actif	SS	1	0	5	4
01703HI08	117	1	VIH	femme	Afrique de l'Est et Australe	32.6202	9	8	famille et entourage	hÈbergÈ famille et entourage	Pas de TS	0	0	0	0	5	No	00'	>5	25-30	2r	Others	Tenter	acti part/fam	inact/chom	SS	1	0	6	5
01703HI08	117	1	VIH	femme	Afrique de l'Est et Australe	32.6202	9	8	famille et entourage	structure collective	TS court	0	0	0	1	6	Yes	00'	>5	25-30	2r	Others	Tenter	acti part/fam	inact/chom	SS	1	1	7	6
01703JK10	117	1	VIH	femme	Afrique de l'Ouest	48.9303	17	16	famille et entourage	hÈbergÈ famille et entourage	Pas de TS	0	0	0	0	0	No	<00	1	25-30	2r	West Africa	Fam-Etu	acti propre	actif	SS	1	0	1	0
01703JK10	117	1	VIH	femme	Afrique de l'Ouest	48.9303	17	16	famille et entourage	hÈbergÈ famille et entourage	Pas de TS	0	0	0	0	1	No	<00	2	25-30	2r	West Africa	Fam-Etu	acti propre	actif	SS	1	0	2	1
01703JK10	117	1	VIH	femme	Afrique de l'Ouest	48.9303	17	16	famille et entourage	hÈbergÈ famille et entourage	Pas de TS	1	0	0	0	2	No	<00	3-4	25-30	2r	West Africa	Fam-Etu	acti propre	actif	SS	1	0	3	2
01703JK10	117	1	VIH	femme	Afrique de l'Ouest	48.9303	17	16	famille et entourage	hÈbergÈ famille et entourage	Pas de TS	0	0	0	0	3	No	<00	3-4	25-30	2r	West Africa	Fam-Etu	acti propre	actif	SS	1	0	4	3
01703JK10	117	1	VIH	femme	Afrique de l'Ouest	48.9303	17	16	famille et entourage	logement personnel	Pas de TS	0	0	0	0	4	Yes	<00	>5	25-30	2r	West Africa	Fam-Etu	acti propre	actif	SS	1	1	5	4
01703KL11	117	1	VIH	femme	Afrique Centrale	48.9303	10	9	structure collective/foyer	structure collective	TS court	0	0	0	1	0	Yes	00'	1	>=30	2r	Others	Med	acti propre	inact/chom	SS	1	1	1	0
01703LM12	117	1	VIH	femme	Afrique Centrale	32.6202	12	11	famille et entourage	hÈbergÈ famille et entourage	Pas de TS	0	1	0	1	0	Yes	00'	1	>=30	0-1r	Others	Tenter	acti part/fam	inact/chom	SS	1	1	1	0
01703NO14	117	1	VIH	homme	Afrique de l'Ouest	32.6202	13	12	logement personnel	logement personnel	Pas de TS	0	0	0	0	0	No	00'	1	>=30	0-1r	West Africa	Tenter	acti propre	actif	AME	1	0	1	0
01703NO14	117	1	VIH	homme	Afrique de l'Ouest	32.6202	13	12	logement personnel	logement personnel	Pas de TS	0	0	0	0	1	No	00'	2	>=30	0-1r	West Africa	Tenter	acti propre	actif	AME	1	0	2	1
01703NO14	117	1	VIH	homme	Afrique de l'Ouest	32.6202	13	12	logement personnel	logement personnel	Pas de TS	0	0	0	0	2	No	00'	3-4	>=30	0-1r	West Africa	Tenter	acti propre	actif	AME	1	0	3	2
01703NO14	117	1	VIH	homme	Afrique de l'Ouest	32.6202	13	12	logement personnel	logement personnel	Pas de TS	0	0	0	0	3	No	00'	3-4	>=30	0-1r	West Africa	Tenter	acti propre	actif	AME	1	0	4	3
01703NO14	117	1	VIH	homme	Afrique de l'Ouest	32.6202	13	12	logement personnel	logement personnel	Pas de TS	0	0	0	0	4	No	00'	>5	>=30	0-1r	West Africa	Tenter	acti propre	actif	AME	1	0	5	4
01703NO14	117	1	VIH	homme	Afrique de l'Ouest	32.6202	13	12	logement personnel	logement personnel	Pas de TS	0	0	0	0	5	No	00'	>5	>=30	0-1r	West Africa	Tenter	acti propre	actif	AME	1	0	6	5
01703NO14	117	1	VIH	homme	Afrique de l'Ouest	32.6202	13	12	logement personnel	logement personnel	Pas de TS	0	0	0	0	6	No	00'	>5	>=30	0-1r	West Africa	Tenter	acti propre	actif	AME	1	0	7	6
01703NO14	117	1	VIH	homme	Afrique de l'Ouest	32.6202	13	12	logement personnel	logement personnel	Pas de TS	0	0	1	1	7	Yes	00'	>5	>=30	0-1r	West Africa	Tenter	acti propre	actif	AME	1	1	8	7
01703OP15	117	1	VIH	femme	Afrique Centrale	32.6202	3	2	instabilitÈ rÈsidentielle	instabilitÈ rÈsidentielle	Pas de TS	0	0	0	0	0	No	00'	1	>=30	2r	Others	Med	acti propre	actif	Pas	1	0	1	0
01703OP15	117	1	VIH	femme	Afrique Centrale	32.6202	3	2	instabilitÈ rÈsidentielle	hÈbergÈ famille et entourage	Pas de TS	0	0	0	0	1	No	00'	2	>=30	2r	Others	Med	aucune	inact/chom	Pas	1	0	2	1
01703OP15	117	1	VIH	femme	Afrique Centrale	32.6202	3	2	instabilitÈ rÈsidentielle	structure collective	Pas de TS	1	0	0	1	2	No	00'	3-4	>=30	2r	Others	Med	aucune	inact/chom	Pas	1	0	3	2
01703PQ16	117	1	VIH	femme	Afrique Centrale	32.6202	14	13	famille et entourage	hÈbergÈ famille et entourage	Pas de TS	0	0	0	0	0	No	<00	1	>=30	2r	Others	Menace	acti part/fam	inact/chom	SS	1	0	1	0
01703PQ16	117	1	VIH	femme	Afrique Centrale	32.6202	14	13	famille et entourage	hÈbergÈ famille et entourage	Pas de TS	0	0	0	0	1	Yes	<00	2	>=30	2r	Others	Menace	acti part/fam	inact/chom	SS	1	1	2	1
01703QR17	117	1	VIH	femme	Afrique de l'Ouest	32.6202	4	3	famille et entourage	hÈbergÈ famille et entourage	TS court	0	0	0	1	0	Yes	00'	1	>=30	2r	West Africa	Med	acti propre	actif	CMU	1	1	1	0
01703RS18	117	1	VIH	femme	Afrique Centrale	32.6202	3	2	famille et entourage	hÈbergÈ famille et entourage	Pas de TS	0	0	0	1	0	Yes	00'	1	25-30	2r	Others	Tenter	acti part/fam	actif	CMU	1	1	1	0
01703ST19	117	1	VIH	femme	Afrique de l'Ouest	32.6202	14	13	logement personnel	logement personnel	TS long	0	0	0	0	0	Yes	<00	1	25-30	0-1r	West Africa	Fam-Etu	acti propre	actif	SS	1	1	1	0
01703TU20	117	1	VIH	femme	Afrique de l'Ouest	32.6202	7	6	logement personnel	logement personnel	TS court	0	0	0	0	0	Yes	00'	1	25-30	0-1r	West Africa	Fam-Etu	acti propre	actif	SS	1	1	1	0
01703UV21	117	1	VIH	femme	Afrique Centrale	32.6202	12	11	famille et entourage	hÈbergÈ famille et entourage	Pas de TS	0	0	0	0	0	No	00'	1	>=30	2r	Others	Tenter	acti part/fam	inact/chom	SS	1	0	1	0
01703UV21	117	1	VIH	femme	Afrique Centrale	32.6202	12	11	famille et entourage	hÈbergÈ famille et entourage	Pas de TS	0	0	0	1	1	Yes	00'	2	>=30	2r	Others	Tenter	acti part/fam	inact/chom	SS	1	1	2	1
01703VW22	117	1	VIH	femme	Afrique de l'Ouest	32.6202	13	12	famille et entourage	hÈbergÈ famille et entourage	TS court	0	0	0	0	0	Yes	00'	1	25-30	sup	West Africa	Fam-Etu	aucune	etudt	SS	1	1	1	0
01703WX23	117	1	VIH	homme	Afrique Centrale	32.6202	5	4	famille et entourage	hÈbergÈ famille et entourage	Pas de TS	0	0	0	1	0	No	00'	1	>=30	0-1r	Others	Med	aucune	inact/chom	SS	1	0	1	0
01703WX23	117	1	VIH	homme	Afrique Centrale	32.6202	5	4	famille et entourage	hÈbergÈ famille et entourage	TS court	0	1	0	1	1	Yes	00'	2	>=30	0-1r	Others	Med	aucune	inact/chom	SS	1	1	2	1
01703XY24	117	1	VIH	femme	Afrique de l'Ouest	65.2404	16	15	logement personnel	logement personnel	TS court	0	0	0	0	0	Yes	<00	1	<25	2r	West Africa	Fam-Etu	alloc	etudt	SS	1	1	1	0
01703YZ25	117	1	VIH	femme	Afrique Centrale	32.6202	4	3	famille et entourage	hÈbergÈ famille et entourage	TS court	0	0	0	1	0	Yes	00'	1	>=30	2r	Others	Tenter	aucune	inact/chom	SS	1	1	1	0
01704EF05	117	1	VIH	femme	Afrique Centrale	32.6202	9	8	famille et entourage	hÈbergÈ famille et entourage	Pas de TS	0	0	0	0	0	Yes	00'	1	25-30	2r	Others	Tenter	acti part/fam	inact/chom	SS	1	1	1	0
01801AB01	118	2	VIH	femme	Afrique Centrale	33.5674	15	14	famille et entourage	hÈbergÈ famille et entourage	Pas de TS	0	0	0	0	0	No	<00	1	>=30	0-1r	Others	Tenter	acti propre	actif	SS	1	0	1	0
01801AB01	118	2	VIH	femme	Afrique Centrale	33.5674	15	14	famille et entourage	hÈbergÈ famille et entourage	TS court	0	0	0	1	1	No	<00	2	>=30	0-1r	Others	Tenter	acti propre	actif	SS	1	0	2	1
01801AB01	118	2	VIH	femme	Afrique Centrale	33.5674	15	14	famille et entourage	logement personnel	TS court	0	0	0	1	2	Yes	<00	3-4	>=30	0-1r	Others	Tenter	acti propre	actif	SS	1	1	3	2
01801BC02	118	2	VIH	femme	Afrique Centrale	27.9728	6	5	instabilitÈ rÈsidentielle	instabilitÈ rÈsidentielle	Pas de TS	0	0	0	1	0	No	00'	1	>=30	sup	Others	Fam-Etu	alloc	inact/chom	AME	1	0	1	0
01801BC02	118	2	VIH	femme	Afrique Centrale	27.9728	6	5	instabilitÈ rÈsidentielle	instabilitÈ rÈsidentielle	Pas de TS	0	0	0	1	1	Yes	00'	2	>=30	sup	Others	Fam-Etu	alloc	inact/chom	AME	1	1	2	1
01801HI08	118	2	VIH	femme	Afrique Centrale	18.6486	20	19	structure collective/foyer	foyer	Pas de TS	0	0	0	1	0	No	<00	1	25-30	sup	Others	Fam-Etu	acti part/fam	inact/chom	SS	1	0	1	0
01801HI08	118	2	VIH	femme	Afrique Centrale	18.6486	20	19	structure collective/foyer	foyer	Pas de TS	1	0	0	1	1	No	<00	2	25-30	sup	Others	Fam-Etu	acti part/fam	inact/chom	SS	1	0	2	1
01801HI08	118	2	VIH	femme	Afrique Centrale	18.6486	20	19	structure collective/foyer	logement personnel	Pas de TS	0	0	0	1	2	No	<00	3-4	25-30	sup	Others	Fam-Etu	acti part/fam	inact/chom	SS	1	0	3	2
01801HI08	118	2	VIH	femme	Afrique Centrale	18.6486	20	19	structure collective/foyer	logement personnel	Pas de TS	1	0	0	1	3	No	<00	3-4	25-30	sup	Others	Fam-Etu	acti part/fam	inact/chom	SS	1	0	4	3
01801HI08	118	2	VIH	femme	Afrique Centrale	18.6486	20	19	structure collective/foyer	logement personnel	Pas de TS	0	0	0	1	4	No	<00	>5	25-30	sup	Others	Fam-Etu	acti part/fam	inact/chom	SS	1	0	5	4
01801HI08	118	2	VIH	femme	Afrique Centrale	18.6486	20	19	structure collective/foyer	logement personnel	TS court	0	0	0	1	5	Yes	<00	>5	25-30	sup	Others	Fam-Etu	acti propre	actif	SS	1	1	6	5
01801MN13	118	2	VIH	homme	Afrique de l'Est et Australe	41.0268	20	19	famille et entourage	hÈbergÈ famille et entourage	NationalitÈ	0	0	0	0	0	Yes	<00	1	<25	2r	Others	Fam-Etu	alloc	etudt	SS	1	1	1	0
01801NO14	118	2	VIH	femme	Afrique Centrale	16.7837	13	12	instabilitÈ rÈsidentielle	instabilitÈ rÈsidentielle	Pas de TS	0	0	0	0	0	No	00'	1	>=30	2r	Others	Menace	acti part/fam	inact/chom	SS	1	0	1	0
01801NO14	118	2	VIH	femme	Afrique Centrale	16.7837	13	12	instabilitÈ rÈsidentielle	instabilitÈ rÈsidentielle	TS court	0	1	0	1	1	Yes	00'	2	>=30	2r	Others	Menace	acti part/fam	inact/chom	SS	1	1	2	1
01801ST19	118	2	VIH	femme	Afrique Centrale	44.7565	16	15	logement personnel	logement personnel	Pas de TS	0	0	0	0	0	No	<00	1	>=30	sup	Others	Fam-Etu	acti part/fam	inact/chom	SS	1	0	1	0
01801ST19	118	2	VIH	femme	Afrique Centrale	44.7565	16	15	logement personnel	logement personnel	Pas de TS	0	0	0	0	1	No	<00	2	>=30	sup	Others	Fam-Etu	acti part/fam	inact/chom	SS	1	0	2	1
01801ST19	118	2	VIH	femme	Afrique Centrale	44.7565	16	15	logement personnel	logement personnel	Pas de TS	0	0	0	0	2	No	<00	3-4	>=30	sup	Others	Fam-Etu	acti propre	actif	SS	1	0	3	2
01801ST19	118	2	VIH	femme	Afrique Centrale	44.7565	16	15	logement personnel	logement personnel	TS court	0	0	0	1	3	Yes	<00	3-4	>=30	sup	Others	Fam-Etu	acti propre	actif	SS	1	1	4	3
01801YZ25	118	2	VIH	femme	Afrique Centrale	16.7837	4	3	structure collective/foyer	foyer	Pas de TS	1	0	0	1	0	Yes	00'	1	<25	2r	Others	Fam-Etu	alloc	inact/chom	SS	1	1	1	0
01801ZA26	118	2	VIH	femme	Afrique de l'Ouest	16.7837	12	11	famille et entourage	hÈbergÈ famille et entourage	TS court	1	0	0	1	0	Yes	00'	1	25-30	2r	West Africa	Med	acti propre	actif	SS	1	1	1	0
01802AB53	118	2	VIH	homme	Afrique Centrale	67.1348	24	23	instabilitÈ rÈsidentielle	instabilitÈ rÈsidentielle	TS court	0	0	0	0	0	Yes	<00	1	25-30	2r	Others	Fam-Etu	acti propre	actif	SS	1	1	1	0
01802CD29	118	2	VIH	homme	Afrique Centrale	27.9728	3	2	famille et entourage	hÈbergÈ famille et entourage	Pas de TS	0	0	0	1	0	No	00'	1	>=30	sup	Others	Fam-Etu	acti part/fam	inact/chom	SS	1	0	1	0
01802CD29	118	2	VIH	homme	Afrique Centrale	27.9728	3	2	famille et entourage	hÈbergÈ famille et entourage	Pas de TS	0	1	0	1	1	Yes	00'	2	>=30	sup	Others	Fam-Etu	acti part/fam	inact/chom	SS	1	1	2	1
01802EF05	118	2	VIH	homme	Afrique de l'Ouest	41.0268	12	11	logement personnel	logement personnel	TS court	0	0	0	0	0	Yes	00'	1	25-30	2r	West Africa	Fam-Etu	acti propre	actif	SS	1	1	1	0
01802IJ35	118	2	VIH	femme	Afrique de l'Est et Australe	27.9728	12	11	logement personnel	logement personnel	TS court	0	0	0	0	0	Yes	00'	1	>=30	2r	Others	Fam-Etu	acti part/fam	inact/chom	SS	1	1	1	0
01802KL11	118	2	VIH	homme	Afrique Centrale	26.108	19	18	instabilitÈ rÈsidentielle	instabilitÈ rÈsidentielle	TS court	1	0	0	0	0	No	<00	1	25-30	2r	Others	Menace	acti part/fam	inact/chom	SS	1	0	1	0
01802KL11	118	2	VIH	homme	Afrique Centrale	26.108	19	18	instabilitÈ rÈsidentielle	instabilitÈ rÈsidentielle	Pas de TS	0	0	0	0	1	No	<00	2	25-30	2r	Others	Menace	acti propre	inact/chom	SS	1	0	2	1
01802KL11	118	2	VIH	homme	Afrique Centrale	26.108	19	18	instabilitÈ rÈsidentielle	instabilitÈ rÈsidentielle	Pas de TS	0	0	0	0	2	No	<00	3-4	25-30	2r	Others	Menace	acti propre	actif	SS	1	0	3	2
01802KL11	118	2	VIH	homme	Afrique Centrale	26.108	19	18	instabilitÈ rÈsidentielle	hÈbergÈ famille et entourage	Pas de TS	0	0	0	0	3	No	<00	3-4	25-30	2r	Others	Menace	acti propre	actif	SS	1	0	4	3
01802KL11	118	2	VIH	homme	Afrique Centrale	26.108	19	18	instabilitÈ rÈsidentielle	hÈbergÈ famille et entourage	Pas de TS	0	0	0	0	4	No	<00	>5	25-30	2r	Others	Menace	acti propre	actif	SS	1	0	5	4
01802KL11	118	2	VIH	homme	Afrique Centrale	26.108	19	18	instabilitÈ rÈsidentielle	logement personnel	Pas de TS	0	0	0	0	5	No	<00	>5	25-30	2r	Others	Menace	acti propre	actif	SS	1	0	6	5
01802KL11	118	2	VIH	homme	Afrique Centrale	26.108	19	18	instabilitÈ rÈsidentielle	logement personnel	Pas de TS	0	0	0	0	6	No	<00	>5	25-30	2r	Others	Menace	acti propre	actif	SS	1	0	7	6
01802KL11	118	2	VIH	homme	Afrique Centrale	26.108	19	18	instabilitÈ rÈsidentielle	logement personnel	Pas de TS	1	0	0	0	7	No	<00	>5	25-30	2r	Others	Menace	acti propre	actif	SS	1	0	8	7
01802KL11	118	2	VIH	homme	Afrique Centrale	26.108	19	18	instabilitÈ rÈsidentielle	logement personnel	Pas de TS	0	0	0	0	8	No	<00	>5	25-30	2r	Others	Menace	acti propre	actif	SS	1	0	9	8
01802KL11	118	2	VIH	homme	Afrique Centrale	26.108	19	18	instabilitÈ rÈsidentielle	logement personnel	Pas de TS	0	0	0	0	9	No	<00	>5	25-30	2r	Others	Menace	acti propre	actif	SS	1	0	10	9
01802KL11	118	2	VIH	homme	Afrique Centrale	26.108	19	18	instabilitÈ rÈsidentielle	logement personnel	Pas de TS	0	0	0	0	10	No	<00	>5	25-30	2r	Others	Menace	acti propre	actif	SS	1	0	11	10
01802KL11	118	2	VIH	homme	Afrique Centrale	26.108	19	18	instabilitÈ rÈsidentielle	instabilitÈ rÈsidentielle	Pas de TS	0	0	0	0	11	No	<00	>5	25-30	2r	Others	Menace	acti propre	actif	SS	1	0	12	11
01802KL11	118	2	VIH	homme	Afrique Centrale	26.108	19	18	instabilitÈ rÈsidentielle	instabilitÈ rÈsidentielle	TS long	0	0	0	1	12	Yes	<00	>5	25-30	2r	Others	Menace	acti propre	actif	SS	1	1	13	12
01802OP41	118	2	VIH	femme	Afrique Centrale	44.7565	5	4	famille et entourage	hÈbergÈ famille et entourage	Pas de TS	0	0	0	1	0	Yes	00'	1	25-30	2r	Others	Tenter	acti part/fam	inact/chom	CMU	1	1	1	0
01802UV47	118	2	VIH	femme	Afrique de l'Ouest	16.7837	11	10	famille et entourage	hÈbergÈ famille et entourage	Pas de TS	0	0	0	1	0	Yes	00'	1	25-30	0-1r	West Africa	Med	acti propre	actif	SS	1	1	1	0
01803AB27	118	2	VIH	femme	Afrique de l'Ouest	16.7837	13	12	famille et entourage	hÈbergÈ famille et entourage	Pas de TS	0	0	0	0	0	No	00'	1	<25	0-1r	West Africa	Tenter	acti propre	actif	SS	1	0	1	0
01803AB27	118	2	VIH	femme	Afrique de l'Ouest	16.7837	13	12	famille et entourage	hÈbergÈ famille et entourage	Pas de TS	0	0	0	0	1	No	00'	2	<25	0-1r	West Africa	Tenter	acti propre	actif	SS	1	0	2	1
01803AB27	118	2	VIH	femme	Afrique de l'Ouest	16.7837	13	12	famille et entourage	hÈbergÈ famille et entourage	Pas de TS	0	0	0	0	2	No	00'	3-4	<25	0-1r	West Africa	Tenter	acti propre	actif	SS	1	0	3	2
01803AB27	118	2	VIH	femme	Afrique de l'Ouest	16.7837	13	12	famille et entourage	hÈbergÈ famille et entourage	TS court	1	1	0	1	3	Yes	00'	3-4	<25	0-1r	West Africa	Tenter	acti propre	actif	SS	1	1	4	3
01803CD03	118	2	VIH	homme	Afrique Centrale	26.108	29	28	instabilitÈ rÈsidentielle	instabilitÈ rÈsidentielle	TS court	0	0	0	0	0	No	<00	1	<25	2r	Others	Fam-Etu	alloc	etudt	SS	1	0	1	0
01803CD03	118	2	VIH	homme	Afrique Centrale	26.108	29	28	instabilitÈ rÈsidentielle	instabilitÈ rÈsidentielle	TS court	0	0	0	0	1	Yes	<00	2	<25	2r	Others	Fam-Etu	acti part/fam	actif	SS	1	1	2	1
01803IJ09	118	2	VIH	femme	Afrique de l'Ouest	26.108	11	10	famille et entourage	hÈbergÈ famille et entourage	TS long	0	0	0	0	0	Yes	00'	1	>=30	0-1r	West Africa	Fam-Etu	acti part/fam	inact/chom	CMU	1	1	1	0
01803MN39	118	2	VIH	femme	Afrique de l'Ouest	33.5674	3	2	logement personnel	logement personnel	TS court	0	0	0	1	0	Yes	00'	1	>=30	2r	West Africa	Fam-Etu	acti propre	actif	SS	1	1	1	0
01803OP15	118	2	VIH	femme	Afrique Centrale	18.6486	5	4	famille et entourage	hÈbergÈ famille et entourage	TS court	1	0	0	1	0	No	00'	1	>=30	sup	Others	Med	aucune	inact/chom	CMU	1	0	1	0
01803OP15	118	2	VIH	femme	Afrique Centrale	18.6486	5	4	famille et entourage	hÈbergÈ famille et entourage	TS court	0	0	0	1	1	Yes	00'	2	>=30	sup	Others	Med	acti propre	actif	CMU	1	1	2	1
01803UV21	118	2	VIH	femme	Afrique Centrale	18.6486	2	1	instabilitÈ rÈsidentielle	instabilitÈ rÈsidentielle	TS court	0	0	0	0	0	Yes	00'	1	>=30	2r	Others	Menace	acti part/fam	inact/chom	CMU	1	1	1	0
02001AB27	120	3	VIH	femme	Afrique de l'Ouest	15.2609	14	13	famille et entourage	hÈbergÈ famille et entourage	TS long	0	0	0	0	0	Yes	<00	1	<25	2r	West Africa	Fam-Etu	acti part/fam	etudt	SS	1	1	1	0
02001BC28	120	3	VIH	femme	Afrique Centrale	36.6262	4	3	famille et entourage	hÈbergÈ famille et entourage	TS long	0	0	0	0	0	Yes	00'	1	25-30	2r	Others	Med	acti part/fam	etudt	SS	1	1	1	0
02003BC28	120	3	VIH	femme	Afrique de l'Ouest	27.4696	19	18	famille et entourage	hÈbergÈ famille et entourage	TS long	0	0	0	1	0	Yes	<00	1	>=30	0-1r	West Africa	Fam-Etu	acti part/fam	inact/chom	SS	1	1	1	0
02003LM64	120	3	VIH	femme	Afrique Centrale	27.4696	15	14	famille et entourage	hÈbergÈ famille et entourage	TS court	0	0	0	0	0	Yes	<00	1	>=30	2r	Others	Fam-Etu	acti part/fam	inact/chom	SS	1	1	1	0
02003NO40	120	3	VIH	femme	Afrique Centrale	27.4696	24	23	instabilitÈ rÈsidentielle	instabilitÈ rÈsidentielle	TS long	1	0	0	0	0	Yes	<00	1	25-30	sup	Others	Tenter	acti part/fam	inact/chom	SS	1	1	1	0
02101BC02	121	4	VIH	femme	Afrique de l'Ouest	17.0922	12	11	famille et entourage	hÈbergÈ famille et entourage	Pas de TS	0	0	0	0	0	Yes	00'	1	25-30	0-1r	West Africa	Fam-Etu	acti propre	actif	SS	1	1	1	0
02101CD03	121	4	VIH	femme	Afrique Centrale	17.0922	19	18	structure collective/foyer	foyer	TS court	0	0	0	0	0	Yes	<00	1	25-30	2r	Others	Menace	acti propre	inact/chom	CMU	1	1	1	0
02101DE04	121	4	VIH	femme	Afrique Centrale	25.6383	8	7	famille et entourage	hÈbergÈ famille et entourage	TS court	0	0	0	0	0	No	00'	1	>=30	2r	Others	Fam-Etu	acti part/fam	inact/chom	SS	1	0	1	0
02101DE04	121	4	VIH	femme	Afrique Centrale	25.6383	8	7	famille et entourage	hÈbergÈ famille et entourage	TS court	0	0	0	1	1	Yes	00'	2	>=30	2r	Others	Fam-Etu	acti part/fam	inact/chom	SS	1	1	2	1
02101EF05	121	4	VIH	femme	Afrique Centrale	17.0922	7	6	famille et entourage	hÈbergÈ famille et entourage	Pas de TS	0	0	0	1	0	Yes	00'	1	<25	2r	Others	Tenter	acti part/fam	inact/chom	CMU	1	1	1	0
02101FG06	121	4	VIH	femme	Afrique de l'Ouest	17.0922	14	13	famille et entourage	hÈbergÈ famille et entourage	Pas de TS	0	0	0	0	0	No	<00	1	<25	0-1r	West Africa	Fam-Etu	acti part/fam	inact/chom	SS	1	0	1	0
02101FG06	121	4	VIH	femme	Afrique de l'Ouest	17.0922	14	13	famille et entourage	hÈbergÈ famille et entourage	TS court	1	0	0	1	1	Yes	<00	2	<25	0-1r	West Africa	Fam-Etu	acti propre	actif	SS	1	1	2	1
02101GH07	121	4	VIH	femme	Afrique Centrale	17.0922	13	12	famille et entourage	hÈbergÈ famille et entourage	Pas de TS	0	0	0	0	0	No	00'	1	>=30	2r	Others	Fam-Etu	acti part/fam	inact/chom	CMU	1	0	1	0
02101GH07	121	4	VIH	femme	Afrique Centrale	17.0922	13	12	famille et entourage	hÈbergÈ famille et entourage	Pas de TS	0	0	0	0	1	No	00'	2	>=30	2r	Others	Fam-Etu	acti part/fam	inact/chom	CMU	1	0	2	1
02101GH07	121	4	VIH	femme	Afrique Centrale	17.0922	13	12	famille et entourage	hÈbergÈ famille et entourage	Pas de TS	0	0	0	0	2	Yes	00'	3-4	>=30	2r	Others	Fam-Etu	acti part/fam	inact/chom	CMU	1	1	3	2
02101HI08	121	4	VIH	femme	Afrique de l'Ouest	17.0922	12	11	famille et entourage	hÈbergÈ famille et entourage	Pas de TS	0	0	0	0	0	No	00'	1	25-30	0-1r	West Africa	Tenter	acti propre	actif	SS	1	0	1	0
02101HI08	121	4	VIH	femme	Afrique de l'Ouest	17.0922	12	11	famille et entourage	hÈbergÈ famille et entourage	Pas de TS	0	0	0	0	1	No	00'	2	25-30	0-1r	West Africa	Tenter	acti propre	actif	SS	1	0	2	1
02101HI08	121	4	VIH	femme	Afrique de l'Ouest	17.0922	12	11	famille et entourage	logement personnel	Pas de TS	0	0	0	0	2	No	00'	3-4	25-30	0-1r	West Africa	Tenter	acti propre	actif	SS	1	0	3	2
02101HI08	121	4	VIH	femme	Afrique de l'Ouest	17.0922	12	11	famille et entourage	logement personnel	Pas de TS	1	0	0	0	3	Yes	00'	3-4	25-30	0-1r	West Africa	Tenter	acti propre	actif	SS	1	1	4	3
02101OP15	121	4	VIH	homme	Afrique Centrale	68.3689	31	30	famille et entourage	hÈbergÈ famille et entourage	TS court	0	0	0	0	1	No	<00	2	<25	2r	Others	Fam-Etu	acti propre	inact/chom	SS	1	0	2	0
02101OP15	121	4	VIH	homme	Afrique Centrale	68.3689	31	30	famille et entourage	hÈbergÈ famille et entourage	Pas de TS	0	0	0	0	2	No	<00	3-4	<25	2r	Others	Fam-Etu	acti propre	inact/chom	SS	1	0	3	2
02101OP15	121	4	VIH	homme	Afrique Centrale	68.3689	31	30	famille et entourage	hÈbergÈ famille et entourage	Pas de TS	0	0	0	0	3	No	<00	3-4	<25	2r	Others	Fam-Etu	acti propre	inact/chom	SS	1	0	4	3
02101OP15	121	4	VIH	homme	Afrique Centrale	68.3689	31	30	famille et entourage	instabilitÈ rÈsidentielle	Pas de TS	0	0	0	0	4	No	<00	>5	<25	2r	Others	Fam-Etu	acti propre	inact/chom	SS	1	0	5	4
02101OP15	121	4	VIH	homme	Afrique Centrale	68.3689	31	30	famille et entourage	instabilitÈ rÈsidentielle	Pas de TS	0	0	0	0	5	No	<00	>5	<25	2r	Others	Fam-Etu	acti propre	inact/chom	SS	1	0	6	5
02101OP15	121	4	VIH	homme	Afrique Centrale	68.3689	31	30	famille et entourage	instabilitÈ rÈsidentielle	Pas de TS	0	0	0	0	6	No	<00	>5	<25	2r	Others	Fam-Etu	acti propre	inact/chom	SS	1	0	7	6
02101OP15	121	4	VIH	homme	Afrique Centrale	68.3689	31	30	famille et entourage	logement personnel	Pas de TS	0	0	0	0	7	No	<00	>5	<25	2r	Others	Fam-Etu	acti propre	inact/chom	SS	1	0	8	7
02101OP15	121	4	VIH	homme	Afrique Centrale	68.3689	31	30	famille et entourage	instabilitÈ rÈsidentielle	Pas de TS	1	0	0	0	8	No	<00	>5	<25	2r	Others	Fam-Etu	acti propre	inact/chom	SS	1	0	9	8
02101OP15	121	4	VIH	homme	Afrique Centrale	68.3689	31	30	famille et entourage	instabilitÈ rÈsidentielle	Pas de TS	0	0	0	0	9	No	<00	>5	<25	2r	Others	Fam-Etu	acti propre	inact/chom	SS	1	0	10	9
02101OP15	121	4	VIH	homme	Afrique Centrale	68.3689	31	30	famille et entourage	logement personnel	TS court	0	0	0	0	10	No	<00	>5	<25	2r	Others	Fam-Etu	acti propre	actif	SS	1	0	11	10
02101OP15	121	4	VIH	homme	Afrique Centrale	68.3689	31	30	famille et entourage	logement personnel	TS court	0	0	0	0	11	No	<00	>5	<25	2r	Others	Fam-Etu	acti propre	actif	SS	1	0	12	11
02101OP15	121	4	VIH	homme	Afrique Centrale	68.3689	31	30	famille et entourage	logement personnel	TS court	1	0	0	0	12	No	<00	>5	<25	2r	Others	Fam-Etu	acti propre	actif	SS	1	0	13	12
02101OP15	121	4	VIH	homme	Afrique Centrale	68.3689	31	30	famille et entourage	logement personnel	TS court	0	0	0	0	13	No	<00	>5	<25	2r	Others	Fam-Etu	acti propre	actif	SS	1	0	14	13
02101OP15	121	4	VIH	homme	Afrique Centrale	68.3689	31	30	famille et entourage	instabilitÈ rÈsidentielle	Pas de TS	1	0	0	0	14	No	<00	>5	<25	2r	Others	Fam-Etu	aucune	inact/chom	SS	1	0	15	14
02101OP15	121	4	VIH	homme	Afrique Centrale	68.3689	31	30	famille et entourage	instabilitÈ rÈsidentielle	Pas de TS	0	0	0	0	15	No	<00	>5	<25	2r	Others	Fam-Etu	aucune	inact/chom	SS	1	0	16	15
02101OP15	121	4	VIH	homme	Afrique Centrale	68.3689	31	30	famille et entourage	instabilitÈ rÈsidentielle	Pas de TS	0	0	0	0	16	No	<00	>5	<25	2r	Others	Fam-Etu	aucune	inact/chom	SS	1	0	17	16
02101OP15	121	4	VIH	homme	Afrique Centrale	68.3689	31	30	famille et entourage	instabilitÈ rÈsidentielle	Pas de TS	0	0	0	0	17	No	<00	>5	<25	2r	Others	Fam-Etu	aucune	inact/chom	SS	1	0	18	17
02101OP15	121	4	VIH	homme	Afrique Centrale	68.3689	31	30	famille et entourage	hÈbergÈ famille et entourage	Pas de TS	0	0	0	0	18	No	<00	>5	<25	2r	Others	Fam-Etu	aucune	inact/chom	SS	1	0	19	18
02101OP15	121	4	VIH	homme	Afrique Centrale	68.3689	31	30	famille et entourage	logement personnel	Pas de TS	0	0	0	0	19	No	<00	>5	<25	2r	Others	Fam-Etu	aucune	inact/chom	SS	1	0	20	19
02101OP15	121	4	VIH	homme	Afrique Centrale	68.3689	31	30	famille et entourage	logement personnel	TS court	0	0	0	1	20	No	<00	>5	<25	2r	Others	Fam-Etu	aucune	inact/chom	SS	1	0	21	20
02101OP15	121	4	VIH	homme	Afrique Centrale	68.3689	31	30	famille et entourage	logement personnel	TS court	0	0	0	1	21	No	<00	>5	<25	2r	Others	Fam-Etu	aucune	inact/chom	SS	1	0	22	21
02101OP15	121	4	VIH	homme	Afrique Centrale	68.3689	31	30	famille et entourage	logement personnel	TS court	0	0	0	1	22	No	<00	>5	<25	2r	Others	Fam-Etu	aucune	inact/chom	SS	1	0	23	22
02101OP15	121	4	VIH	homme	Afrique Centrale	68.3689	31	30	famille et entourage	logement personnel	TS court	0	0	0	1	23	Yes	<00	>5	<25	2r	Others	Fam-Etu	aucune	inact/chom	SS	1	1	24	23
02101ST19	121	4	VIH	homme	Afrique Centrale	25.6383	11	10	structure collective/foyer	foyer	Pas de TS	0	0	0	0	0	Yes	00'	1	25-30	2r	Others	Menace	alloc	inact/chom	SS	1	1	1	0
02101TU20	121	4	VIH	homme	Afrique de l'Ouest	25.6383	28	27	famille et entourage	hÈbergÈ famille et entourage	Pas de TS	0	0	0	0	0	No	<00	1	<25	0-1r	West Africa	Tenter	acti part/fam	inact/chom	SS	1	0	1	0
02101TU20	121	4	VIH	homme	Afrique de l'Ouest	25.6383	28	27	famille et entourage	hÈbergÈ famille et entourage	Pas de TS	0	0	0	0	1	No	<00	2	<25	0-1r	West Africa	Tenter	acti part/fam	inact/chom	SS	1	0	2	1
02101TU20	121	4	VIH	homme	Afrique de l'Ouest	25.6383	28	27	famille et entourage	logement personnel	TS court	0	0	0	0	2	Yes	<00	3-4	<25	0-1r	West Africa	Tenter	acti propre	actif	SS	1	1	3	2
02101WX23	121	4	VIH	femme	Afrique de l'Ouest	17.0922	9	8	instabilitÈ rÈsidentielle	instabilitÈ rÈsidentielle	Pas de TS	0	0	0	0	0	Yes	00'	1	25-30	2r	West Africa	Tenter	acti part/fam	inact/chom	SS	1	1	1	0
02102AB01	121	4	VIH	homme	Afrique de l'Ouest	34.1844	13	12	logement personnel	logement personnel	Pas de TS	0	0	0	0	0	No	00'	1	25-30	2r	West Africa	Fam-Etu	acti part/fam	inact/chom	SS	1	0	1	0
02102AB01	121	4	VIH	homme	Afrique de l'Ouest	34.1844	13	12	logement personnel	logement personnel	Pas de TS	0	0	0	0	1	Yes	00'	2	25-30	2r	West Africa	Fam-Etu	acti part/fam	actif	SS	1	1	2	1
02102BC02	121	4	VIH	femme	Afrique de l'Ouest	34.1844	2	1	famille et entourage	hÈbergÈ famille et entourage	Pas de TS	0	0	0	1	0	Yes	00'	1	>=30	sup	West Africa	Tenter	acti part/fam	inact/chom	AME	1	1	1	0
02102DE04	121	4	VIH	femme	Afrique de l'Ouest	25.6383	8	7	logement personnel	logement personnel	TS long	0	0	0	0	0	Yes	00'	1	>=30	2r	West Africa	Fam-Etu	acti propre	actif	SS	1	1	1	0
02102EF05	121	4	VIH	femme	Afrique Centrale	136.738	25	24	famille et entourage	hÈbergÈ famille et entourage	TS court	1	0	0	0	0	Yes	<00	1	25-30	2r	Others	Fam-Etu	acti part/fam	inact/chom	SS	1	1	1	0
02210BC02	122	4	VIH	homme	Afrique de l'Ouest	16.024	8	7	logement personnel	logement personnel	TS long	0	0	0	1	0	Yes	00'	1	>=30	sup	West Africa	Menace	acti propre	actif	CMU	1	1	1	0
02210BC80	122	4	VIH	homme	Afrique de l'Ouest	9.61437	25	24	famille et entourage	hÈbergÈ famille et entourage	TS court	0	0	0	0	0	No	<00	1	25-30	0-1r	West Africa	Tenter	acti propre	actif	SS	1	0	1	0
02210BC80	122	4	VIH	homme	Afrique de l'Ouest	9.61437	25	24	famille et entourage	hÈbergÈ famille et entourage	TS court	0	0	0	0	1	No	<00	2	25-30	0-1r	West Africa	Tenter	acti propre	actif	SS	1	0	2	1
02210BC80	122	4	VIH	homme	Afrique de l'Ouest	9.61437	25	24	famille et entourage	hÈbergÈ famille et entourage	TS court	0	0	0	0	2	No	<00	3-4	25-30	0-1r	West Africa	Tenter	acti propre	actif	SS	1	0	3	2
02210BC80	122	4	VIH	homme	Afrique de l'Ouest	9.61437	25	24	famille et entourage	hÈbergÈ famille et entourage	TS court	0	0	0	0	3	No	<00	3-4	25-30	0-1r	West Africa	Tenter	acti propre	actif	SS	1	0	4	3
02210BC80	122	4	VIH	homme	Afrique de l'Ouest	9.61437	25	24	famille et entourage	hÈbergÈ famille et entourage	TS court	0	0	0	0	4	No	<00	>5	25-30	0-1r	West Africa	Tenter	acti propre	actif	SS	1	0	5	4
02210BC80	122	4	VIH	homme	Afrique de l'Ouest	9.61437	25	24	famille et entourage	hÈbergÈ famille et entourage	TS court	0	0	0	0	5	No	<00	>5	25-30	0-1r	West Africa	Tenter	acti propre	actif	SS	1	0	6	5
02210BC80	122	4	VIH	homme	Afrique de l'Ouest	9.61437	25	24	famille et entourage	hÈbergÈ famille et entourage	TS court	0	0	0	0	6	No	<00	>5	25-30	0-1r	West Africa	Tenter	acti propre	actif	SS	1	0	7	6
02210BC80	122	4	VIH	homme	Afrique de l'Ouest	9.61437	25	24	famille et entourage	foyer	TS court	0	0	0	0	7	No	<00	>5	25-30	0-1r	West Africa	Tenter	acti propre	actif	SS	1	0	8	7
02210BC80	122	4	VIH	homme	Afrique de l'Ouest	9.61437	25	24	famille et entourage	foyer	TS long	0	0	0	0	8	No	<00	>5	25-30	0-1r	West Africa	Tenter	acti propre	actif	SS	1	0	9	8
02210BC80	122	4	VIH	homme	Afrique de l'Ouest	9.61437	25	24	famille et entourage	foyer	TS long	0	0	0	0	9	No	<00	>5	25-30	0-1r	West Africa	Tenter	acti propre	actif	SS	1	0	10	9
02210BC80	122	4	VIH	homme	Afrique de l'Ouest	9.61437	25	24	famille et entourage	foyer	TS long	1	0	0	0	10	No	<00	>5	25-30	0-1r	West Africa	Tenter	acti propre	actif	SS	1	0	11	10
02210BC80	122	4	VIH	homme	Afrique de l'Ouest	9.61437	25	24	famille et entourage	foyer	TS long	0	0	0	0	11	No	<00	>5	25-30	0-1r	West Africa	Tenter	acti propre	actif	SS	1	0	12	11
02210BC80	122	4	VIH	homme	Afrique de l'Ouest	9.61437	25	24	famille et entourage	foyer	TS long	1	0	0	0	12	No	<00	>5	25-30	0-1r	West Africa	Tenter	acti propre	actif	SS	1	0	13	12
02210BC80	122	4	VIH	homme	Afrique de l'Ouest	9.61437	25	24	famille et entourage	foyer	TS long	0	0	0	0	13	No	<00	>5	25-30	0-1r	West Africa	Tenter	acti propre	actif	SS	1	0	14	13
02210BC80	122	4	VIH	homme	Afrique de l'Ouest	9.61437	25	24	famille et entourage	foyer	TS long	0	0	0	0	14	No	<00	>5	25-30	0-1r	West Africa	Tenter	acti propre	actif	SS	1	0	15	14
02210BC80	122	4	VIH	homme	Afrique de l'Ouest	9.61437	25	24	famille et entourage	foyer	TS long	0	0	0	0	15	No	<00	>5	25-30	0-1r	West Africa	Tenter	acti propre	actif	SS	1	0	16	15
02210BC80	122	4	VIH	homme	Afrique de l'Ouest	9.61437	25	24	famille et entourage	foyer	TS long	0	0	0	0	16	No	<00	>5	25-30	0-1r	West Africa	Tenter	acti propre	actif	SS	1	0	17	16
02210BC80	122	4	VIH	homme	Afrique de l'Ouest	9.61437	25	24	famille et entourage	foyer	TS long	1	0	0	0	17	No	<00	>5	25-30	0-1r	West Africa	Tenter	acti propre	actif	SS	1	0	18	17
02210BC80	122	4	VIH	homme	Afrique de l'Ouest	9.61437	25	24	famille et entourage	foyer	TS long	0	0	0	0	18	No	<00	>5	25-30	0-1r	West Africa	Tenter	acti propre	actif	SS	1	0	19	18
02210BC80	122	4	VIH	homme	Afrique de l'Ouest	9.61437	25	24	famille et entourage	foyer	TS long	1	0	0	0	19	No	<00	>5	25-30	0-1r	West Africa	Tenter	acti propre	actif	SS	1	0	20	19
02210BC80	122	4	VIH	homme	Afrique de l'Ouest	9.61437	25	24	famille et entourage	foyer	TS long	0	1	1	1	20	No	<00	>5	25-30	0-1r	West Africa	Tenter	acti propre	actif	SS	1	0	21	20
02210BC80	122	4	VIH	homme	Afrique de l'Ouest	9.61437	25	24	famille et entourage	foyer	TS long	1	0	1	1	21	No	<00	>5	25-30	0-1r	West Africa	Tenter	acti propre	actif	SS	1	0	22	21
02210BC80	122	4	VIH	homme	Afrique de l'Ouest	9.61437	25	24	famille et entourage	foyer	TS long	0	0	1	1	22	No	<00	>5	25-30	0-1r	West Africa	Tenter	acti propre	actif	SS	1	0	23	22
02210BC80	122	4	VIH	homme	Afrique de l'Ouest	9.61437	25	24	famille et entourage	foyer	TS long	1	0	1	1	23	No	<00	>5	25-30	0-1r	West Africa	Tenter	acti propre	actif	SS	1	0	24	23
02210BC80	122	4	VIH	homme	Afrique de l'Ouest	9.61437	25	24	famille et entourage	foyer	TS long	0	0	1	1	24	No	<00	>5	25-30	0-1r	West Africa	Tenter	acti propre	actif	SS	1	0	25	24
02210CD03	122	4	VIH	femme	Afrique Centrale	4.80719	12	11	famille et entourage	hÈbergÈ famille et entourage	Pas de TS	0	0	0	1	0	Yes	00'	1	>=30	2r	Others	Menace	acti propre	actif	SS	1	1	1	0
02210DE04	122	4	VIH	femme	Afrique Centrale	4.80719	11	10	structure collective/foyer	structure collective	Pas de TS	1	1	0	1	0	Yes	00'	1	25-30	2r	Others	Fam-Etu	acti part/fam	inact/chom	SS	1	1	1	0
02210EF05	122	4	VIH	homme	Afrique de l'Ouest	6.40958	10	9	structure collective/foyer	foyer	Pas de TS	1	0	0	0	0	No	00'	1	>=30	0-1r	West Africa	Tenter	acti propre	actif	SS	1	0	1	0
02210EF05	122	4	VIH	homme	Afrique de l'Ouest	6.40958	10	9	structure collective/foyer	foyer	Pas de TS	0	0	0	0	1	No	00'	2	>=30	0-1r	West Africa	Tenter	acti propre	actif	SS	1	0	2	1
02210EF05	122	4	VIH	homme	Afrique de l'Ouest	6.40958	10	9	structure collective/foyer	foyer	Pas de TS	0	0	0	0	2	No	00'	3-4	>=30	0-1r	West Africa	Tenter	acti propre	actif	SS	1	0	3	2
02210EF05	122	4	VIH	homme	Afrique de l'Ouest	6.40958	10	9	structure collective/foyer	foyer	Pas de TS	0	0	0	0	3	No	00'	3-4	>=30	0-1r	West Africa	Tenter	acti propre	actif	SS	1	0	4	3
02210EF05	122	4	VIH	homme	Afrique de l'Ouest	6.40958	10	9	structure collective/foyer	foyer	Pas de TS	0	0	0	0	4	No	00'	>5	>=30	0-1r	West Africa	Tenter	acti propre	actif	SS	1	0	5	4
02210EF05	122	4	VIH	homme	Afrique de l'Ouest	6.40958	10	9	structure collective/foyer	foyer	TS court	0	0	1	1	5	Yes	00'	>5	>=30	0-1r	West Africa	Tenter	acti propre	actif	SS	1	1	6	5
02210HI08	122	4	VIH	femme	Afrique de l'Est et Australe	12.8192	8	7	instabilitÈ rÈsidentielle	instabilitÈ rÈsidentielle	Pas de TS	0	0	0	0	0	Yes	00'	1	25-30	0-1r	Others	Fam-Etu	acti propre	actif	SS	1	1	1	0
02301AB01	123	5	VIH	femme	Afrique Centrale	11.5334	8	7	famille et entourage	hÈbergÈ famille et entourage	Pas de TS	0	0	0	0	0	Yes	00'	1	25-30	sup	Others	Med	acti propre	actif	CMU	1	1	1	0
02301BC02	223	14	VHB	homme	Afrique de l'Ouest	18.9056	14	13	structure collective/foyer	foyer	Pas de TS	0	0	0	0	0	No	00'	1	25-30	0-1r	West Africa	Fam-Etu	acti propre	actif	SS	1	0	1	0
02301BC02	223	14	VHB	homme	Afrique de l'Ouest	18.9056	14	13	structure collective/foyer	foyer	Pas de TS	0	0	0	0	1	No	00'	2	25-30	0-1r	West Africa	Fam-Etu	acti propre	actif	SS	1	0	2	1
02301BC02	223	14	VHB	homme	Afrique de l'Ouest	18.9056	14	13	structure collective/foyer	foyer	Pas de TS	0	0	0	0	2	No	00'	3-4	25-30	0-1r	West Africa	Fam-Etu	acti propre	actif	SS	1	0	3	2
02301BC02	223	14	VHB	homme	Afrique de l'Ouest	18.9056	14	13	structure collective/foyer	foyer	Pas de TS	0	0	0	0	3	No	00'	3-4	25-30	0-1r	West Africa	Fam-Etu	acti propre	actif	SS	1	0	4	3
02301BC02	223	14	VHB	homme	Afrique de l'Ouest	18.9056	14	13	structure collective/foyer	foyer	Pas de TS	0	0	0	0	4	Yes	00'	>5	25-30	0-1r	West Africa	Fam-Etu	acti propre	actif	SS	1	1	5	4
02301BC28	223	14	VHB	homme	Afrique de l'Ouest	18.9056	20	19	structure collective/foyer	foyer	TS court	0	0	0	0	0	No	<00	1	<25	0-1r	West Africa	Tenter	acti propre	actif	SS	1	0	1	0
02301BC28	223	14	VHB	homme	Afrique de l'Ouest	18.9056	20	19	structure collective/foyer	foyer	Pas de TS	0	0	0	0	1	No	<00	2	<25	0-1r	West Africa	Tenter	acti propre	actif	SS	1	0	2	1
02301BC28	223	14	VHB	homme	Afrique de l'Ouest	18.9056	20	19	structure collective/foyer	foyer	Pas de TS	0	0	0	0	2	No	<00	3-4	<25	0-1r	West Africa	Tenter	acti propre	actif	SS	1	0	3	2
02301BC28	223	14	VHB	homme	Afrique de l'Ouest	18.9056	20	19	structure collective/foyer	foyer	Pas de TS	0	0	0	0	3	No	<00	3-4	<25	0-1r	West Africa	Tenter	acti propre	actif	SS	1	0	4	3
02301BC28	223	14	VHB	homme	Afrique de l'Ouest	18.9056	20	19	structure collective/foyer	foyer	Pas de TS	0	0	0	0	4	No	<00	>5	<25	0-1r	West Africa	Tenter	acti propre	actif	SS	1	0	5	4
02301BC28	223	14	VHB	homme	Afrique de l'Ouest	18.9056	20	19	structure collective/foyer	foyer	Pas de TS	0	0	0	0	5	No	<00	>5	<25	0-1r	West Africa	Tenter	acti propre	actif	SS	1	0	6	5
02301BC28	223	14	VHB	homme	Afrique de l'Ouest	18.9056	20	19	structure collective/foyer	foyer	Pas de TS	0	0	1	0	6	Yes	<00	>5	<25	0-1r	West Africa	Tenter	acti propre	actif	SS	1	1	7	6
02301CD03	123	5	VIH	femme	Afrique de l'Ouest	7.68891	13	12	famille et entourage	hÈbergÈ famille et entourage	Pas de TS	0	0	0	0	0	No	00'	1	25-30	2r	West Africa	Tenter	aucune	inact/chom	SS	1	0	1	0
02301CD03	123	5	VIH	femme	Afrique de l'Ouest	7.68891	13	12	famille et entourage	hÈbergÈ famille et entourage	TS court	1	0	0	1	1	Yes	00'	2	25-30	2r	West Africa	Tenter	acti propre	actif	SS	1	1	2	1
02301DE04	123	5	VIH	femme	Afrique de l'Ouest	15.3778	6	5	famille et entourage	hÈbergÈ famille et entourage	Pas de TS	0	0	0	0	0	Yes	00'	1	>=30	0-1r	West Africa	Fam-Etu	aucune	inact/chom	AME	1	1	1	0
02301EF05	123	5	VIH	homme	Afrique de l'Ouest	7.68891	22	21	instabilitÈ rÈsidentielle	instabilitÈ rÈsidentielle	TS court	0	0	0	0	0	Yes	<00	1	>=30	0-1r	West Africa	Tenter	acti propre	actif	SS	1	1	1	0
02301EF31	223	14	VHB	homme	Afrique de l'Ouest	18.9056	10	9	famille et entourage	hÈbergÈ famille et entourage	TS court	0	0	0	0	0	Yes	00'	1	>=30	2r	West Africa	Fam-Etu	acti propre	actif	SS	1	1	1	0
02301EF99	123	5	VIH	femme	Afrique Centrale	7.68891	4	3	instabilitÈ rÈsidentielle	instabilitÈ rÈsidentielle	Pas de TS	0	0	1	0	0	Yes	00'	1	>=30	2r	Others	Menace	acti propre	actif	CMU	1	1	1	0
02301FG06	123	5	VIH	homme	Afrique Centrale	7.68891	13	12	structure collective/foyer	foyer	TS court	1	0	0	1	0	Yes	00'	1	>=30	2r	Others	Tenter	acti propre	inact/chom	CMU	1	1	1	0
02301GH07	223	14	VHB	homme	Afrique de l'Ouest	18.9056	25	24	structure collective/foyer	foyer	Pas de TS	0	0	0	0	0	Yes	<00	1	25-30	0-1r	West Africa	Tenter	acti propre	actif	SS	1	1	1	0
02301GH33	223	14	VHB	homme	Afrique de l'Ouest	18.9056	12	11	famille et entourage	hÈbergÈ famille et entourage	Pas de TS	0	0	0	0	0	No	00'	1	>=30	0-1r	West Africa	Tenter	acti propre	actif	SS	1	0	1	0
02301GH33	223	14	VHB	homme	Afrique de l'Ouest	18.9056	12	11	famille et entourage	hÈbergÈ famille et entourage	Pas de TS	1	0	0	0	1	No	00'	2	>=30	0-1r	West Africa	Tenter	acti propre	actif	SS	1	0	2	1
02301GH33	223	14	VHB	homme	Afrique de l'Ouest	18.9056	12	11	famille et entourage	hÈbergÈ famille et entourage	TS court	1	0	1	0	2	No	00'	3-4	>=30	0-1r	West Africa	Tenter	acti propre	actif	SS	1	0	3	2
02301GH33	223	14	VHB	homme	Afrique de l'Ouest	18.9056	12	11	famille et entourage	hÈbergÈ famille et entourage	TS court	0	0	1	0	3	No	00'	3-4	>=30	0-1r	West Africa	Tenter	acti propre	actif	SS	1	0	4	3
02301GH33	223	14	VHB	homme	Afrique de l'Ouest	18.9056	12	11	famille et entourage	hÈbergÈ famille et entourage	TS court	0	0	1	0	4	No	00'	>5	>=30	0-1r	West Africa	Tenter	acti propre	actif	SS	1	0	5	4
02301GH33	223	14	VHB	homme	Afrique de l'Ouest	18.9056	12	11	famille et entourage	hÈbergÈ famille et entourage	TS court	0	0	1	0	5	No	00'	>5	>=30	0-1r	West Africa	Tenter	acti propre	actif	SS	1	0	6	5
02301GH33	223	14	VHB	homme	Afrique de l'Ouest	18.9056	12	11	famille et entourage	hÈbergÈ famille et entourage	TS court	0	0	1	0	6	No	00'	>5	>=30	0-1r	West Africa	Tenter	acti propre	actif	SS	1	0	7	6
02301GH33	223	14	VHB	homme	Afrique de l'Ouest	18.9056	12	11	famille et entourage	hÈbergÈ famille et entourage	TS court	0	0	1	0	7	No	00'	>5	>=30	0-1r	West Africa	Tenter	acti propre	actif	SS	1	0	8	7
02301GH33	223	14	VHB	homme	Afrique de l'Ouest	18.9056	12	11	famille et entourage	hÈbergÈ famille et entourage	TS court	0	0	1	0	8	No	00'	>5	>=30	0-1r	West Africa	Tenter	acti propre	actif	SS	1	0	9	8
02301GH33	223	14	VHB	homme	Afrique de l'Ouest	18.9056	12	11	famille et entourage	logement personnel	TS court	0	0	1	0	9	No	00'	>5	>=30	0-1r	West Africa	Tenter	acti propre	actif	SS	1	0	10	9
02301GH33	223	14	VHB	homme	Afrique de l'Ouest	18.9056	12	11	famille et entourage	logement personnel	TS court	0	0	1	0	10	No	00'	>5	>=30	0-1r	West Africa	Tenter	acti propre	actif	SS	1	0	11	10
02301GH33	223	14	VHB	homme	Afrique de l'Ouest	18.9056	12	11	famille et entourage	logement personnel	TS court	0	0	1	0	11	No	00'	>5	>=30	0-1r	West Africa	Tenter	acti propre	actif	SS	1	0	12	11
02301HI08	223	14	VHB	homme	Afrique Centrale	18.9056	13	12	famille et entourage	hÈbergÈ famille et entourage	Pas de TS	0	0	0	0	0	No	00'	1	>=30	2r	Others	Menace	acti propre	actif	AME	1	0	1	0
02301HI08	223	14	VHB	homme	Afrique Centrale	18.9056	13	12	famille et entourage	hÈbergÈ famille et entourage	Pas de TS	0	0	0	0	1	No	00'	2	>=30	2r	Others	Menace	acti propre	actif	AME	1	0	2	1
02301HI08	223	14	VHB	homme	Afrique Centrale	18.9056	13	12	famille et entourage	hÈbergÈ famille et entourage	Pas de TS	0	0	0	0	2	No	00'	3-4	>=30	2r	Others	Menace	acti propre	actif	AME	1	0	3	2
02301HI08	223	14	VHB	homme	Afrique Centrale	18.9056	13	12	famille et entourage	hÈbergÈ famille et entourage	Pas de TS	0	0	0	0	3	No	00'	3-4	>=30	2r	Others	Menace	acti propre	actif	AME	1	0	4	3
02301HI08	223	14	VHB	homme	Afrique Centrale	18.9056	13	12	famille et entourage	instabilitÈ rÈsidentielle	Pas de TS	0	0	0	0	4	No	00'	>5	>=30	2r	Others	Menace	acti propre	actif	AME	1	0	5	4
02301HI08	223	14	VHB	homme	Afrique Centrale	18.9056	13	12	famille et entourage	instabilitÈ rÈsidentielle	Pas de TS	0	0	0	0	5	No	00'	>5	>=30	2r	Others	Menace	acti propre	actif	AME	1	0	6	5
02301HI08	223	14	VHB	homme	Afrique Centrale	18.9056	13	12	famille et entourage	instabilitÈ rÈsidentielle	Pas de TS	0	0	0	0	6	No	00'	>5	>=30	2r	Others	Menace	acti propre	actif	AME	1	0	7	6
02301HI08	223	14	VHB	homme	Afrique Centrale	18.9056	13	12	famille et entourage	instabilitÈ rÈsidentielle	Pas de TS	0	0	0	0	7	No	00'	>5	>=30	2r	Others	Menace	acti propre	actif	AME	1	0	8	7
02301HI08	223	14	VHB	homme	Afrique Centrale	18.9056	13	12	famille et entourage	instabilitÈ rÈsidentielle	Pas de TS	0	0	0	0	8	No	00'	>5	>=30	2r	Others	Menace	acti propre	actif	AME	1	0	9	8
02301HI08	223	14	VHB	homme	Afrique Centrale	18.9056	13	12	famille et entourage	instabilitÈ rÈsidentielle	Pas de TS	0	0	0	0	9	No	00'	>5	>=30	2r	Others	Menace	acti propre	actif	AME	1	0	10	9
02301HI08	223	14	VHB	homme	Afrique Centrale	18.9056	13	12	famille et entourage	instabilitÈ rÈsidentielle	Pas de TS	0	0	0	0	10	No	00'	>5	>=30	2r	Others	Menace	acti propre	actif	AME	1	0	11	10
02301HI08	223	14	VHB	homme	Afrique Centrale	18.9056	13	12	famille et entourage	instabilitÈ rÈsidentielle	Pas de TS	0	0	1	0	11	Yes	00'	>5	>=30	2r	Others	Menace	acti part/fam	inact/chom	AME	1	1	12	11
02301JK62	223	14	VHB	homme	Afrique de l'Ouest	18.9056	13	12	structure collective/foyer	foyer	TS court	0	0	0	0	0	No	00'	1	25-30	0-1r	West Africa	Tenter	acti propre	inact/chom	SS	1	0	1	0
02301JK62	223	14	VHB	homme	Afrique de l'Ouest	18.9056	13	12	structure collective/foyer	foyer	Pas de TS	0	0	0	0	1	No	00'	2	25-30	0-1r	West Africa	Tenter	acti propre	inact/chom	SS	1	0	2	1
02301JK62	223	14	VHB	homme	Afrique de l'Ouest	18.9056	13	12	structure collective/foyer	foyer	Pas de TS	0	0	0	0	2	Yes	00'	3-4	25-30	0-1r	West Africa	Tenter	acti propre	inact/chom	SS	1	1	3	2
02301KL11	123	5	VIH	femme	Afrique Centrale	7.68891	2	1	instabilitÈ rÈsidentielle	instabilitÈ rÈsidentielle	Pas de TS	0	0	0	1	0	No	00'	1	>=30	2r	Others	Tenter	acti part/fam	inact/chom	AME	1	0	1	0
02301KL11	123	5	VIH	femme	Afrique Centrale	7.68891	2	1	instabilitÈ rÈsidentielle	instabilitÈ rÈsidentielle	Pas de TS	0	0	0	1	1	Yes	00'	2	>=30	2r	Others	Tenter	acti part/fam	inact/chom	AME	1	1	2	1
02301KL37	123	5	VIH	homme	Afrique de l'Ouest	7.68891	2	1	structure collective/foyer	foyer	Pas de TS	0	0	0	1	0	Yes	00'	1	>=30	0-1r	West Africa	Tenter	acti propre	actif	AME	1	1	1	0
02301LM12	223	14	VHB	homme	Afrique de l'Ouest	18.9056	3	2	instabilitÈ rÈsidentielle	instabilitÈ rÈsidentielle	TS court	0	1	0	0	0	No	00'	1	25-30	0-1r	West Africa	Med	aucune	inact/chom	CMU	1	0	1	0
02301LM12	223	14	VHB	homme	Afrique de l'Ouest	18.9056	3	2	instabilitÈ rÈsidentielle	instabilitÈ rÈsidentielle	TS court	0	0	1	0	1	Yes	00'	2	25-30	0-1r	West Africa	Med	aucune	inact/chom	CMU	1	1	2	1
02301OP15	223	14	VHB	homme	Afrique de l'Ouest	18.9056	6	5	instabilitÈ rÈsidentielle	instabilitÈ rÈsidentielle	Pas de TS	0	0	0	0	0	Yes	00'	1	>=30	0-1r	West Africa	Tenter	aucune	inact/chom	AME	1	1	1	0
02301PQ16	123	5	VIH	femme	Afrique Centrale	7.68891	4	3	instabilitÈ rÈsidentielle	instabilitÈ rÈsidentielle	TS court	0	0	0	0	0	Yes	00'	1	>=30	2r	Others	Menace	aucune	inact/chom	CMU	1	1	1	0
02301RS18	223	14	VHB	homme	Afrique de l'Ouest	18.9056	13	12	famille et entourage	hÈbergÈ famille et entourage	TS court	0	0	0	0	0	Yes	00'	1	<25	2r	West Africa	Fam-Etu	acti propre	actif	SS	1	1	1	0
02301TU20	123	5	VIH	femme	Afrique de l'Ouest	7.68891	3	2	structure collective/foyer	structure collective	Pas de TS	0	0	0	0	0	No	00'	1	>=30	2r	West Africa	Tenter	acti propre	inact/chom	Pas	1	0	1	0
02301TU20	123	5	VIH	femme	Afrique de l'Ouest	7.68891	3	2	structure collective/foyer	logement personnel	Pas de TS	0	0	0	1	1	No	00'	2	>=30	2r	West Africa	Tenter	acti propre	inact/chom	Pas	1	0	2	1
02301TU20	123	5	VIH	femme	Afrique de l'Ouest	7.68891	3	2	structure collective/foyer	logement personnel	Pas de TS	0	0	0	1	2	No	00'	3-4	>=30	2r	West Africa	Tenter	acti propre	inact/chom	Pas	1	0	3	2
02302AB01	123	5	VIH	femme	Afrique Centrale	7.68891	33	32	logement personnel	logement personnel	NationalitÈ	0	0	0	0	0	Yes	<00	1	<25	2r	Others	Fam-Etu	acti part/fam	inact/chom	SS	1	1	1	0
02302BC02	123	5	VIH	homme	Afrique de l'Ouest	11.5334	24	23	structure collective/foyer	foyer	TS court	0	0	0	0	0	Yes	<00	1	<25	2r	West Africa	Tenter	acti propre	actif	SS	1	1	1	0
02302CD03	123	5	VIH	femme	Afrique Centrale	11.5334	21	20	famille et entourage	hÈbergÈ famille et entourage	Pas de TS	0	0	0	0	0	Yes	<00	1	<25	2r	Others	Fam-Etu	acti propre	actif	SS	1	1	1	0
02302DE04	123	5	VIH	femme	Afrique de l'Ouest	11.5334	2	1	instabilitÈ rÈsidentielle	instabilitÈ rÈsidentielle	Pas de TS	0	0	0	1	0	Yes	00'	1	>=30	2r	West Africa	Fam-Etu	acti part/fam	inact/chom	CMU	1	1	1	0
02302GH07	123	5	VIH	homme	Afrique de l'Ouest	7.68891	22	21	famille et entourage	hÈbergÈ famille et entourage	TS court	0	0	0	0	0	Yes	<00	1	>=30	sup	West Africa	Fam-Etu	acti propre	etudt	SS	1	1	1	0
02302HI08	123	5	VIH	femme	Afrique de l'Ouest	11.5334	11	10	famille et entourage	hÈbergÈ famille et entourage	Pas de TS	0	0	0	0	0	No	00'	1	25-30	sup	West Africa	Tenter	acti propre	actif	SS	1	0	1	0
02302HI08	123	5	VIH	femme	Afrique de l'Ouest	11.5334	11	10	famille et entourage	hÈbergÈ famille et entourage	Pas de TS	0	0	0	0	1	No	00'	2	25-30	sup	West Africa	Tenter	acti propre	actif	SS	1	0	2	1
02302HI08	123	5	VIH	femme	Afrique de l'Ouest	11.5334	11	10	famille et entourage	hÈbergÈ famille et entourage	Pas de TS	0	0	0	0	2	No	00'	3-4	25-30	sup	West Africa	Tenter	acti propre	actif	SS	1	0	3	2
02302HI08	123	5	VIH	femme	Afrique de l'Ouest	11.5334	11	10	famille et entourage	hÈbergÈ famille et entourage	TS court	0	0	0	1	3	Yes	00'	3-4	25-30	sup	West Africa	Tenter	acti propre	actif	SS	1	1	4	3
02302IJ09	123	5	VIH	femme	Afrique de l'Ouest	7.68891	15	14	instabilitÈ rÈsidentielle	instabilitÈ rÈsidentielle	Pas de TS	0	0	0	0	0	Yes	<00	1	>=30	2r	West Africa	Fam-Etu	acti propre	actif	SS	1	1	1	0
02302KL37	123	5	VIH	femme	Afrique Centrale	7.68891	8	7	famille et entourage	hÈbergÈ famille et entourage	Pas de TS	0	0	0	1	0	Yes	00'	1	>=30	sup	Others	Med	acti propre	inact/chom	CMU	1	1	1	0
02303AB01	123	5	VIH	femme	Afrique de l'Ouest	11.5334	17	16	famille et entourage	hÈbergÈ famille et entourage	Pas de TS	0	0	0	0	0	Yes	<00	1	25-30	2r	West Africa	Menace	acti propre	actif	SS	1	1	1	0
02303BC02	123	5	VIH	femme	Afrique Centrale	7.68891	7	6	logement personnel	logement personnel	Pas de TS	0	0	0	0	0	Yes	00'	1	>=30	sup	Others	Med	acti propre	inact/chom	CMU	1	1	1	0
02303CD03	223	14	VHB	homme	Afrique de l'Ouest	18.9056	25	24	famille et entourage	hÈbergÈ famille et entourage	Pas de TS	1	0	0	0	0	No	<00	1	>=30	0-1r	West Africa	Tenter	acti propre	actif	SS	1	0	1	0
02303CD03	223	14	VHB	homme	Afrique de l'Ouest	18.9056	25	24	famille et entourage	hÈbergÈ famille et entourage	Pas de TS	1	0	0	0	1	No	<00	2	>=30	0-1r	West Africa	Tenter	acti propre	actif	SS	1	0	2	1
02303CD03	223	14	VHB	homme	Afrique de l'Ouest	18.9056	25	24	famille et entourage	hÈbergÈ famille et entourage	Pas de TS	0	0	0	0	2	No	<00	3-4	>=30	0-1r	West Africa	Tenter	acti propre	actif	SS	1	0	3	2
02303CD03	223	14	VHB	homme	Afrique de l'Ouest	18.9056	25	24	famille et entourage	hÈbergÈ famille et entourage	Pas de TS	0	0	0	0	3	No	<00	3-4	>=30	0-1r	West Africa	Tenter	acti propre	actif	SS	1	0	4	3
02303CD03	223	14	VHB	homme	Afrique de l'Ouest	18.9056	25	24	famille et entourage	hÈbergÈ famille et entourage	Pas de TS	0	0	0	0	4	No	<00	>5	>=30	0-1r	West Africa	Tenter	acti propre	actif	SS	1	0	5	4
02303CD03	223	14	VHB	homme	Afrique de l'Ouest	18.9056	25	24	famille et entourage	hÈbergÈ famille et entourage	Pas de TS	0	0	1	0	5	No	<00	>5	>=30	0-1r	West Africa	Tenter	acti propre	actif	SS	1	0	6	5
02303CD03	223	14	VHB	homme	Afrique de l'Ouest	18.9056	25	24	famille et entourage	hÈbergÈ famille et entourage	Pas de TS	0	0	1	0	6	No	<00	>5	>=30	0-1r	West Africa	Tenter	acti propre	actif	SS	1	0	7	6
02303CD03	223	14	VHB	homme	Afrique de l'Ouest	18.9056	25	24	famille et entourage	hÈbergÈ famille et entourage	Pas de TS	0	0	1	0	7	No	<00	>5	>=30	0-1r	West Africa	Tenter	acti propre	actif	SS	1	0	8	7
02303CD03	223	14	VHB	homme	Afrique de l'Ouest	18.9056	25	24	famille et entourage	hÈbergÈ famille et entourage	Pas de TS	0	0	1	0	8	No	<00	>5	>=30	0-1r	West Africa	Tenter	acti propre	actif	SS	1	0	9	8
02303CD03	223	14	VHB	homme	Afrique de l'Ouest	18.9056	25	24	famille et entourage	hÈbergÈ famille et entourage	Pas de TS	1	0	1	0	9	Yes	<00	>5	>=30	0-1r	West Africa	Tenter	acti propre	actif	SS	1	1	10	9
02303EF05	123	5	VIH	femme	Afrique de l'Ouest	7.68891	3	2	instabilitÈ rÈsidentielle	instabilitÈ rÈsidentielle	TS court	0	0	0	1	0	Yes	00'	1	>=30	0-1r	West Africa	Tenter	acti propre	actif	SS	1	1	1	0
02303GH07	223	14	VHB	femme	Afrique de l'Ouest	18.9056	8	7	famille et entourage	hÈbergÈ famille et entourage	Pas de TS	0	0	1	0	0	Yes	00'	1	25-30	0-1r	West Africa	Tenter	acti propre	actif	AME	1	1	1	0
02303HI08	223	14	VHB	homme	Afrique de l'Ouest	18.9056	4	3	structure collective/foyer	structure collective	TS court	0	0	1	0	0	Yes	00'	1	>=30	2r	West Africa	Tenter	acti propre	inact/chom	SS	1	1	1	0
02303PQ16	223	14	VHB	homme	Afrique de l'Ouest	18.9056	6	5	famille et entourage	hÈbergÈ famille et entourage	Pas de TS	0	0	1	0	0	Yes	00'	1	>=30	2r	West Africa	Fam-Etu	acti propre	actif	AME	1	1	1	0
02303VW22	223	14	VHB	homme	Afrique de l'Ouest	37.8111	8	7	famille et entourage	hÈbergÈ famille et entourage	Pas de TS	0	0	0	0	0	No	00'	1	<25	2r	West Africa	Med	acti part/fam	inact/chom	SS	1	0	1	0
02303VW22	223	14	VHB	homme	Afrique de l'Ouest	37.8111	8	7	famille et entourage	hÈbergÈ famille et entourage	Pas de TS	0	0	0	0	1	No	00'	2	<25	2r	West Africa	Med	acti part/fam	inact/chom	SS	1	0	2	1
02303VW22	223	14	VHB	homme	Afrique de l'Ouest	37.8111	8	7	famille et entourage	hÈbergÈ famille et entourage	Pas de TS	0	0	0	0	2	Yes	00'	3-4	<25	2r	West Africa	Med	acti part/fam	inact/chom	SS	1	1	3	2
02304AB01	123	5	VIH	homme	Afrique de l'Ouest	7.68891	14	13	logement personnel	logement personnel	TS court	0	0	0	1	0	Yes	<00	1	25-30	2r	West Africa	Fam-Etu	acti propre	actif	SS	1	1	1	0
02304DE04	123	5	VIH	femme	Afrique de l'Ouest	23.0667	3	2	instabilitÈ rÈsidentielle	instabilitÈ rÈsidentielle	Pas de TS	0	0	0	1	0	No	00'	1	>=30	2r	West Africa	Tenter	aucune	inact/chom	AME	1	0	1	0
02304DE04	123	5	VIH	femme	Afrique de l'Ouest	23.0667	3	2	instabilitÈ rÈsidentielle	instabilitÈ rÈsidentielle	Pas de TS	1	0	0	1	1	Yes	00'	2	>=30	2r	West Africa	Tenter	aucune	inact/chom	AME	1	1	2	1
02304FG06	123	5	VIH	homme	Afrique de l'Ouest	7.68891	15	14	structure collective/foyer	foyer	Pas de TS	0	0	0	0	0	No	<00	1	>=30	2r	West Africa	Tenter	acti propre	actif	SS	1	0	1	0
02304FG06	123	5	VIH	homme	Afrique de l'Ouest	7.68891	15	14	structure collective/foyer	foyer	Pas de TS	0	0	0	0	1	No	<00	2	>=30	2r	West Africa	Tenter	acti propre	actif	SS	1	0	2	1
02304FG06	123	5	VIH	homme	Afrique de l'Ouest	7.68891	15	14	structure collective/foyer	foyer	Pas de TS	0	0	0	0	2	No	<00	3-4	>=30	2r	West Africa	Tenter	acti propre	actif	SS	1	0	3	2
02304FG06	123	5	VIH	homme	Afrique de l'Ouest	7.68891	15	14	structure collective/foyer	foyer	Pas de TS	0	0	0	0	3	No	<00	3-4	>=30	2r	West Africa	Tenter	acti propre	actif	SS	1	0	4	3
02304FG06	123	5	VIH	homme	Afrique de l'Ouest	7.68891	15	14	structure collective/foyer	foyer	TS court	0	0	0	1	4	Yes	<00	>5	>=30	2r	West Africa	Tenter	acti propre	actif	SS	1	1	5	4
02304ST45	123	5	VIH	femme	Afrique de l'Ouest	7.68891	4	3	famille et entourage	hÈbergÈ famille et entourage	TS court	0	0	0	1	0	Yes	00'	1	>=30	sup	West Africa	Fam-Etu	acti propre	actif	SS	1	1	1	0
02305AB01	223	14	VHB	femme	Afrique Centrale	18.9056	6	5	famille et entourage	hÈbergÈ famille et entourage	Pas de TS	0	0	1	0	0	Yes	00'	1	25-30	2r	Others	Fam-Etu	acti propre	actif	CMU	1	1	1	0
02305CD03	223	14	VHB	homme	Afrique Centrale	18.9056	11	10	logement personnel	logement personnel	TS court	0	0	0	0	0	Yes	00'	1	25-30	sup	Others	Menace	acti propre	etudt	SS	1	1	1	0
02305DE04	223	14	VHB	homme	Afrique de l'Ouest	18.9056	33	32	structure collective/foyer	foyer	TS court	0	0	0	0	0	No	<00	1	25-30	0-1r	West Africa	Tenter	acti propre	actif	SS	1	0	1	0
02305DE04	223	14	VHB	homme	Afrique de l'Ouest	18.9056	33	32	structure collective/foyer	foyer	TS court	0	0	0	0	1	Yes	<00	2	25-30	0-1r	West Africa	Tenter	acti propre	actif	SS	1	1	2	1
02305EF05	223	14	VHB	homme	Afrique de l'Ouest	28.3584	5	4	famille et entourage	hÈbergÈ famille et entourage	Pas de TS	0	1	1	0	0	No	00'	1	25-30	0-1r	West Africa	Tenter	acti part/fam	inact/chom	CMU	1	0	1	0
02305EF05	223	14	VHB	homme	Afrique de l'Ouest	28.3584	5	4	famille et entourage	hÈbergÈ famille et entourage	Pas de TS	0	0	1	0	1	Yes	00'	2	25-30	0-1r	West Africa	Tenter	acti part/fam	inact/chom	CMU	1	1	2	1
02305HI08	223	14	VHB	homme	Afrique de l'Ouest	18.9056	2	1	famille et entourage	hÈbergÈ famille et entourage	NationalitÈ	0	0	1	0	0	Yes	00'	1	<25	2r	West Africa	Tenter	acti propre	actif	CMU	1	1	1	0
02305IJ09	223	14	VHB	homme	Afrique de l'Ouest	18.9056	26	25	structure collective/foyer	foyer	Pas de TS	0	0	0	0	0	No	<00	1	<25	0-1r	West Africa	Tenter	acti propre	inact/chom	SS	1	0	1	0
02305IJ09	223	14	VHB	homme	Afrique de l'Ouest	18.9056	26	25	structure collective/foyer	foyer	Pas de TS	0	0	0	0	1	Yes	<00	2	<25	0-1r	West Africa	Tenter	acti propre	etudt	SS	1	1	2	1
02305JK10	223	14	VHB	femme	Afrique de l'Ouest	18.9056	11	10	famille et entourage	hÈbergÈ famille et entourage	TS court	0	0	1	0	0	Yes	00'	1	>=30	sup	West Africa	Tenter	acti propre	actif	AME	1	1	1	0
02305MN13	223	14	VHB	homme	Afrique de l'Ouest	37.8111	11	10	famille et entourage	hÈbergÈ famille et entourage	Pas de TS	0	0	1	0	0	Yes	00'	1	>=30	2r	West Africa	Menace	acti part/fam	inact/chom	Pas	1	1	1	0
02305XY76	223	14	VHB	homme	Afrique de l'Ouest	18.9056	26	25	structure collective/foyer	foyer	TS court	0	0	0	0	0	No	<00	1	<25	0-1r	West Africa	Tenter	acti propre	actif	SS	1	0	1	0
02305XY76	223	14	VHB	homme	Afrique de l'Ouest	18.9056	26	25	structure collective/foyer	foyer	TS court	0	0	0	0	1	No	<00	2	<25	0-1r	West Africa	Tenter	acti propre	actif	SS	1	0	2	1
02305XY76	223	14	VHB	homme	Afrique de l'Ouest	18.9056	26	25	structure collective/foyer	foyer	TS court	0	0	0	0	2	No	<00	3-4	<25	0-1r	West Africa	Tenter	acti propre	actif	SS	1	0	3	2
02305XY76	223	14	VHB	homme	Afrique de l'Ouest	18.9056	26	25	structure collective/foyer	foyer	TS court	0	0	0	0	3	No	<00	3-4	<25	0-1r	West Africa	Tenter	acti propre	actif	SS	1	0	4	3
02305XY76	223	14	VHB	homme	Afrique de l'Ouest	18.9056	26	25	structure collective/foyer	foyer	TS court	0	0	0	0	4	No	<00	>5	<25	0-1r	West Africa	Tenter	acti propre	actif	SS	1	0	5	4
02305XY76	223	14	VHB	homme	Afrique de l'Ouest	18.9056	26	25	structure collective/foyer	foyer	TS court	0	0	0	0	5	No	<00	>5	<25	0-1r	West Africa	Tenter	acti propre	actif	SS	1	0	6	5
02305XY76	223	14	VHB	homme	Afrique de l'Ouest	18.9056	26	25	structure collective/foyer	foyer	TS court	0	0	0	0	6	No	<00	>5	<25	0-1r	West Africa	Tenter	acti propre	actif	SS	1	0	7	6
02305XY76	223	14	VHB	homme	Afrique de l'Ouest	18.9056	26	25	structure collective/foyer	foyer	TS court	0	0	0	0	7	No	<00	>5	<25	0-1r	West Africa	Tenter	acti propre	actif	SS	1	0	8	7
02305XY76	223	14	VHB	homme	Afrique de l'Ouest	18.9056	26	25	structure collective/foyer	foyer	TS court	0	0	0	0	8	No	<00	>5	<25	0-1r	West Africa	Tenter	acti propre	actif	SS	1	0	9	8
02305XY76	223	14	VHB	homme	Afrique de l'Ouest	18.9056	26	25	structure collective/foyer	foyer	TS court	0	0	0	0	9	No	<00	>5	<25	0-1r	West Africa	Tenter	acti propre	actif	SS	1	0	10	9
02305XY76	223	14	VHB	homme	Afrique de l'Ouest	18.9056	26	25	structure collective/foyer	foyer	TS court	0	0	0	0	10	No	<00	>5	<25	0-1r	West Africa	Tenter	acti propre	actif	SS	1	0	11	10
02305XY76	223	14	VHB	homme	Afrique de l'Ouest	18.9056	26	25	structure collective/foyer	foyer	TS court	0	0	0	0	11	No	<00	>5	<25	0-1r	West Africa	Tenter	acti propre	actif	SS	1	0	12	11
02305XY76	223	14	VHB	homme	Afrique de l'Ouest	18.9056	26	25	structure collective/foyer	foyer	TS court	0	0	0	0	12	No	<00	>5	<25	0-1r	West Africa	Tenter	acti propre	actif	SS	1	0	13	12
02305XY76	223	14	VHB	homme	Afrique de l'Ouest	18.9056	26	25	structure collective/foyer	foyer	TS court	0	0	0	0	13	No	<00	>5	<25	0-1r	West Africa	Tenter	acti propre	actif	SS	1	0	14	13
02305XY76	223	14	VHB	homme	Afrique de l'Ouest	18.9056	26	25	structure collective/foyer	foyer	TS court	0	0	0	0	14	No	<00	>5	<25	0-1r	West Africa	Tenter	acti propre	actif	SS	1	0	15	14
02305XY76	223	14	VHB	homme	Afrique de l'Ouest	18.9056	26	25	structure collective/foyer	foyer	TS court	0	0	0	0	15	No	<00	>5	<25	0-1r	West Africa	Tenter	acti propre	actif	SS	1	0	16	15
02305XY76	223	14	VHB	homme	Afrique de l'Ouest	18.9056	26	25	structure collective/foyer	foyer	TS court	0	0	0	0	16	No	<00	>5	<25	0-1r	West Africa	Tenter	acti propre	actif	SS	1	0	17	16
02305XY76	223	14	VHB	homme	Afrique de l'Ouest	18.9056	26	25	structure collective/foyer	foyer	TS court	0	0	0	0	17	No	<00	>5	<25	0-1r	West Africa	Tenter	acti propre	actif	SS	1	0	18	17
02305XY76	223	14	VHB	homme	Afrique de l'Ouest	18.9056	26	25	structure collective/foyer	foyer	TS court	1	0	0	0	18	No	<00	>5	<25	0-1r	West Africa	Tenter	acti propre	actif	SS	1	0	19	18
02305XY76	223	14	VHB	homme	Afrique de l'Ouest	18.9056	26	25	structure collective/foyer	foyer	TS court	0	0	0	0	19	No	<00	>5	<25	0-1r	West Africa	Tenter	acti propre	actif	SS	1	0	20	19
02305XY76	223	14	VHB	homme	Afrique de l'Ouest	18.9056	26	25	structure collective/foyer	foyer	TS court	0	0	0	0	20	No	<00	>5	<25	0-1r	West Africa	Tenter	acti propre	actif	SS	1	0	21	20
02305XY76	223	14	VHB	homme	Afrique de l'Ouest	18.9056	26	25	structure collective/foyer	foyer	TS court	0	0	0	0	21	No	<00	>5	<25	0-1r	West Africa	Tenter	acti propre	actif	SS	1	0	22	21
02305XY76	223	14	VHB	homme	Afrique de l'Ouest	18.9056	26	25	structure collective/foyer	foyer	TS court	0	0	1	0	22	Yes	<00	>5	<25	0-1r	West Africa	Tenter	acti propre	actif	SS	1	1	23	22
02305YZ77	223	14	VHB	homme	Afrique de l'Ouest	28.3584	15	14	logement personnel	logement personnel	Pas de TS	0	0	0	0	0	Yes	<00	1	>=30	2r	West Africa	Fam-Etu	acti propre	inact/chom	SS	1	1	1	0
02307ST19	123	5	VIH	homme	Afrique Centrale	7.68891	32	31	famille et entourage	hÈbergÈ famille et entourage	TS court	0	0	0	0	0	Yes	<00	1	<25	2r	Others	Fam-Etu	acti propre	etudt	SS	1	1	1	0
02307YZ25	123	5	VIH	femme	Afrique de l'Ouest	7.68891	10	9	instabilitÈ rÈsidentielle	instabilitÈ rÈsidentielle	Pas de TS	0	0	0	1	0	No	00'	1	25-30	sup	West Africa	Tenter	acti part/fam	inact/chom	SS	1	0	1	0
02307YZ25	123	5	VIH	femme	Afrique de l'Ouest	7.68891	10	9	instabilitÈ rÈsidentielle	instabilitÈ rÈsidentielle	Pas de TS	0	0	0	1	1	No	00'	2	25-30	sup	West Africa	Tenter	acti part/fam	inact/chom	SS	1	0	2	1
02307YZ25	123	5	VIH	femme	Afrique de l'Ouest	7.68891	10	9	instabilitÈ rÈsidentielle	instabilitÈ rÈsidentielle	Pas de TS	0	0	0	1	2	Yes	00'	3-4	25-30	sup	West Africa	Tenter	acti part/fam	inact/chom	SS	1	1	3	2
02401EF05	124	5	VIH	homme	Afrique de l'Ouest	28.8431	5	4	instabilitÈ rÈsidentielle	instabilitÈ rÈsidentielle	TS court	0	1	0	1	0	Yes	00'	1	>=30	sup	West Africa	Menace	aucune	inact/chom	SS	1	1	1	0
02401IJ35	124	5	VIH	femme	Afrique de l'Ouest	12.8192	25	24	logement personnel	logement personnel	Pas de TS	0	0	0	0	0	Yes	<00	1	<25	0-1r	West Africa	Fam-Etu	alloc	inact/chom	SS	1	1	1	0
02401ST45	124	5	VIH	femme	Afrique Centrale	9.61437	15	14	famille et entourage	hÈbergÈ famille et entourage	Pas de TS	0	0	0	0	1	No	<00	2	25-30	2r	Others	Tenter	acti propre	actif	SS	1	0	2	0
02401ST45	124	5	VIH	femme	Afrique Centrale	9.61437	15	14	famille et entourage	logement personnel	TS court	0	0	0	0	2	No	<00	3-4	25-30	2r	Others	Tenter	acti propre	actif	SS	1	0	3	2
02401ST45	124	5	VIH	femme	Afrique Centrale	9.61437	15	14	famille et entourage	logement personnel	TS court	0	0	0	0	3	No	<00	3-4	25-30	2r	Others	Tenter	acti propre	actif	SS	1	0	4	3
02401ST45	124	5	VIH	femme	Afrique Centrale	9.61437	15	14	famille et entourage	logement personnel	TS long	0	0	0	0	4	Yes	<00	>5	25-30	2r	Others	Tenter	acti propre	actif	SS	1	1	5	4
02401UV47	124	5	VIH	femme	Afrique Centrale	12.8192	28	27	famille et entourage	hÈbergÈ famille et entourage	TS court	0	0	0	0	1	No	<00	2	25-30	2r	Others	Tenter	acti propre	actif	SS	1	0	2	0
02401UV47	124	5	VIH	femme	Afrique Centrale	12.8192	28	27	famille et entourage	hÈbergÈ famille et entourage	TS court	0	0	0	0	2	No	<00	3-4	25-30	2r	Others	Tenter	acti propre	actif	SS	1	0	3	2
02401UV47	124	5	VIH	femme	Afrique Centrale	12.8192	28	27	famille et entourage	hÈbergÈ famille et entourage	TS court	0	0	0	0	3	No	<00	3-4	25-30	2r	Others	Tenter	acti propre	actif	SS	1	0	4	3
02401UV47	124	5	VIH	femme	Afrique Centrale	12.8192	28	27	famille et entourage	logement personnel	TS court	0	0	0	0	4	No	<00	>5	25-30	2r	Others	Tenter	acti propre	etudt	SS	1	0	5	4
02401UV47	124	5	VIH	femme	Afrique Centrale	12.8192	28	27	famille et entourage	logement personnel	TS court	1	0	0	1	5	No	<00	>5	25-30	2r	Others	Tenter	acti propre	actif	SS	1	0	6	5
02401UV47	124	5	VIH	femme	Afrique Centrale	12.8192	28	27	famille et entourage	logement personnel	TS long	0	1	0	1	6	No	<00	>5	25-30	2r	Others	Tenter	acti propre	actif	SS	1	0	7	6
02401UV47	124	5	VIH	femme	Afrique Centrale	12.8192	28	27	famille et entourage	logement personnel	TS long	0	1	0	1	7	Yes	<00	>5	25-30	2r	Others	Tenter	acti propre	actif	SS	1	1	8	7
02402CD03	124	5	VIH	homme	Afrique de l'Ouest	9.61437	24	23	instabilitÈ rÈsidentielle	instabilitÈ rÈsidentielle	TS court	0	0	0	0	0	Yes	<00	1	25-30	2r	West Africa	Tenter	acti propre	actif	SS	1	1	1	0
02402EF05	124	5	VIH	femme	Afrique de l'Ouest	11.2168	5	4	instabilitÈ rÈsidentielle	instabilitÈ rÈsidentielle	Pas de TS	0	0	0	1	0	No	00'	1	>=30	2r	West Africa	Menace	alloc	actif	SS	1	0	1	0
02402EF05	124	5	VIH	femme	Afrique de l'Ouest	11.2168	5	4	instabilitÈ rÈsidentielle	hÈbergÈ famille et entourage	TS court	1	0	0	1	1	Yes	00'	2	>=30	2r	West Africa	Menace	alloc	actif	SS	1	1	2	1
02403CD03	124	5	VIH	homme	Afrique Centrale	11.2168	11	10	famille et entourage	hÈbergÈ famille et entourage	Pas de TS	0	0	0	0	0	Yes	00'	1	>=30	sup	Others	Tenter	acti part/fam	actif	SS	1	1	1	0
02403DE56	124	5	VIH	homme	Afrique de l'Ouest	4.80719	16	15	logement personnel	logement personnel	TS long	0	0	0	0	0	No	<00	1	>=30	2r	West Africa	Fam-Etu	acti propre	actif	SS	1	0	1	0
02403DE56	124	5	VIH	homme	Afrique de l'Ouest	4.80719	16	15	logement personnel	logement personnel	TS long	0	0	0	0	1	Yes	<00	2	>=30	2r	West Africa	Fam-Etu	acti propre	actif	SS	1	1	2	1
02403FG06	124	5	VIH	femme	Afrique de l'Ouest	11.2168	12	11	logement personnel	logement personnel	NationalitÈ	1	0	0	0	0	Yes	00'	1	25-30	sup	West Africa	Tenter	acti propre	actif	SS	1	1	1	0
02403JK10	124	5	VIH	homme	Afrique de l'Ouest	11.2168	12	11	instabilitÈ rÈsidentielle	logement personnel	TS court	0	0	0	1	1	No	00'	2	>=30	2r	West Africa	Fam-Etu	acti propre	actif	SS	1	0	2	0
02403JK10	124	5	VIH	homme	Afrique de l'Ouest	11.2168	12	11	instabilitÈ rÈsidentielle	logement personnel	TS court	0	0	0	1	2	Yes	00'	3-4	>=30	2r	West Africa	Fam-Etu	acti propre	actif	SS	1	1	3	2
02403NO14	124	5	VIH	femme	Afrique Centrale	6.40958	13	12	instabilitÈ rÈsidentielle	instabilitÈ rÈsidentielle	Pas de TS	0	0	0	1	0	Yes	00'	1	25-30	2r	Others	Med	acti part/fam	inact/chom	SS	1	1	1	0
02403PQ16	124	5	VIH	femme	Afrique Centrale	11.2168	14	13	famille et entourage	hÈbergÈ famille et entourage	Pas de TS	0	0	0	1	0	No	<00	1	>=30	2r	Others	Menace	alloc	inact/chom	SS	1	0	1	0
02403PQ16	124	5	VIH	femme	Afrique Centrale	11.2168	14	13	famille et entourage	logement personnel	Pas de TS	0	0	0	1	1	Yes	<00	2	>=30	2r	Others	Menace	alloc	inact/chom	SS	1	1	2	1
02403XY50	124	5	VIH	femme	Afrique de l'Ouest	4.80719	11	10	instabilitÈ rÈsidentielle	instabilitÈ rÈsidentielle	TS court	0	0	0	1	0	Yes	00'	1	25-30	0-1r	West Africa	Tenter	aucune	inact/chom	SS	1	1	1	0
02403ZA26	124	5	VIH	femme	Afrique de l'Ouest	6.40958	10	9	famille et entourage	hÈbergÈ famille et entourage	Pas de TS	0	0	0	0	0	No	00'	1	25-30	2r	West Africa	Fam-Etu	acti propre	actif	CMU	1	0	1	0
02403ZA26	124	5	VIH	femme	Afrique de l'Ouest	6.40958	10	9	famille et entourage	hÈbergÈ famille et entourage	TS court	0	0	0	1	1	Yes	00'	2	25-30	2r	West Africa	Fam-Etu	acti propre	actif	CMU	1	1	2	1
02404AB79	124	5	VIH	femme	Afrique de l'Ouest	6.00898	27	26	logement personnel	logement personnel	TS court	0	0	0	0	0	Yes	<00	1	>=30	0-1r	West Africa	Menace	acti part/fam	actif	SS	1	1	1	0
02404GH07	124	5	VIH	femme	Afrique Centrale	7.21078	6	5	famille et entourage	hÈbergÈ famille et entourage	Pas de TS	0	0	0	0	0	Yes	00'	1	25-30	sup	Others	Tenter	acti part/fam	inact/chom	CMU	1	1	1	0
02404JK62	124	5	VIH	femme	Afrique Centrale	9.61437	10	9	famille et entourage	hÈbergÈ famille et entourage	TS court	0	0	0	1	0	Yes	00'	1	25-30	2r	Others	Fam-Etu	acti propre	actif	CMU	1	1	1	0
02404MN13	124	5	VIH	femme	Afrique Centrale	7.21078	10	9	famille et entourage	hÈbergÈ famille et entourage	Pas de TS	0	0	0	0	0	Yes	00'	1	>=30	2r	Others	Tenter	acti propre	actif	SS	1	1	1	0
02404VW74	124	5	VIH	femme	Afrique de l'Ouest	9.61437	21	20	logement personnel	logement personnel	TS court	0	0	0	0	0	No	<00	1	<25	0-1r	West Africa	Fam-Etu	acti part/fam	inact/chom	SS	1	0	1	0
02404VW74	124	5	VIH	femme	Afrique de l'Ouest	9.61437	21	20	logement personnel	logement personnel	TS court	1	0	0	1	1	No	<00	2	<25	0-1r	West Africa	Fam-Etu	acti part/fam	inact/chom	SS	1	0	2	1
02404VW74	124	5	VIH	femme	Afrique de l'Ouest	9.61437	21	20	logement personnel	logement personnel	TS court	1	0	0	1	2	No	<00	3-4	<25	0-1r	West Africa	Fam-Etu	acti part/fam	inact/chom	SS	1	0	3	2
02404VW74	124	5	VIH	femme	Afrique de l'Ouest	9.61437	21	20	logement personnel	logement personnel	TS court	1	0	0	1	3	No	<00	3-4	<25	0-1r	West Africa	Fam-Etu	acti part/fam	inact/chom	SS	1	0	4	3
02404VW74	124	5	VIH	femme	Afrique de l'Ouest	9.61437	21	20	logement personnel	logement personnel	TS court	0	0	0	1	4	No	<00	>5	<25	0-1r	West Africa	Fam-Etu	acti part/fam	inact/chom	SS	1	0	5	4
02404VW74	124	5	VIH	femme	Afrique de l'Ouest	9.61437	21	20	logement personnel	logement personnel	TS long	0	0	0	1	5	No	<00	>5	<25	0-1r	West Africa	Fam-Etu	acti part/fam	inact/chom	SS	1	0	6	5
02404VW74	124	5	VIH	femme	Afrique de l'Ouest	9.61437	21	20	logement personnel	logement personnel	TS long	1	0	0	1	6	No	<00	>5	<25	0-1r	West Africa	Fam-Etu	acti part/fam	inact/chom	SS	1	0	7	6
02404VW74	124	5	VIH	femme	Afrique de l'Ouest	9.61437	21	20	logement personnel	logement personnel	TS long	0	0	0	1	7	No	<00	>5	<25	0-1r	West Africa	Fam-Etu	acti part/fam	inact/chom	SS	1	0	8	7
02404VW74	124	5	VIH	femme	Afrique de l'Ouest	9.61437	21	20	logement personnel	logement personnel	TS long	0	0	0	1	8	No	<00	>5	<25	0-1r	West Africa	Fam-Etu	acti part/fam	actif	SS	1	0	9	8
02404VW74	124	5	VIH	femme	Afrique de l'Ouest	9.61437	21	20	logement personnel	logement personnel	TS long	0	0	0	1	9	No	<00	>5	<25	0-1r	West Africa	Fam-Etu	acti part/fam	actif	SS	1	0	10	9
02404VW74	124	5	VIH	femme	Afrique de l'Ouest	9.61437	21	20	logement personnel	logement personnel	TS long	0	0	0	1	10	No	<00	>5	<25	0-1r	West Africa	Fam-Etu	acti part/fam	actif	SS	1	0	11	10
02404VW74	124	5	VIH	femme	Afrique de l'Ouest	9.61437	21	20	logement personnel	logement personnel	TS long	0	0	0	1	11	No	<00	>5	<25	0-1r	West Africa	Fam-Etu	acti part/fam	actif	SS	1	0	12	11
02404VW74	124	5	VIH	femme	Afrique de l'Ouest	9.61437	21	20	logement personnel	logement personnel	TS long	0	0	0	1	12	No	<00	>5	<25	0-1r	West Africa	Fam-Etu	acti part/fam	actif	SS	1	0	13	12
02404VW74	124	5	VIH	femme	Afrique de l'Ouest	9.61437	21	20	logement personnel	logement personnel	TS long	1	0	0	1	13	No	<00	>5	<25	0-1r	West Africa	Fam-Etu	acti part/fam	actif	SS	1	0	14	13
02404VW74	124	5	VIH	femme	Afrique de l'Ouest	9.61437	21	20	logement personnel	logement personnel	TS long	0	0	0	1	14	No	<00	>5	<25	0-1r	West Africa	Fam-Etu	acti part/fam	actif	SS	1	0	15	14
02404VW74	124	5	VIH	femme	Afrique de l'Ouest	9.61437	21	20	logement personnel	logement personnel	TS long	0	0	0	1	15	No	<00	>5	<25	0-1r	West Africa	Fam-Etu	acti part/fam	actif	SS	1	0	16	15
02404VW74	124	5	VIH	femme	Afrique de l'Ouest	9.61437	21	20	logement personnel	logement personnel	TS long	0	0	0	1	16	No	<00	>5	<25	0-1r	West Africa	Fam-Etu	acti part/fam	actif	SS	1	0	17	16
02404VW74	124	5	VIH	femme	Afrique de l'Ouest	9.61437	21	20	logement personnel	logement personnel	TS long	0	0	0	1	17	No	<00	>5	<25	0-1r	West Africa	Fam-Etu	acti part/fam	actif	SS	1	0	18	17
02404VW74	124	5	VIH	femme	Afrique de l'Ouest	9.61437	21	20	logement personnel	logement personnel	TS long	0	0	0	1	18	No	<00	>5	<25	0-1r	West Africa	Fam-Etu	acti part/fam	actif	SS	1	0	19	18
02404VW74	124	5	VIH	femme	Afrique de l'Ouest	9.61437	21	20	logement personnel	logement personnel	TS long	0	0	0	1	19	No	<00	>5	<25	0-1r	West Africa	Fam-Etu	acti part/fam	actif	SS	1	0	20	19
02404VW74	124	5	VIH	femme	Afrique de l'Ouest	9.61437	21	20	logement personnel	logement personnel	TS long	0	0	0	1	20	No	<00	>5	<25	0-1r	West Africa	Fam-Etu	acti propre	inact/chom	SS	1	0	21	20
02407AB01	124	5	VIH	femme	Afrique de l'Ouest	12.8192	3	2	famille et entourage	hÈbergÈ famille et entourage	Pas de TS	0	0	0	0	0	Yes	00'	1	25-30	0-1r	West Africa	Tenter	acti part/fam	inact/chom	CMU	1	1	1	0
02407DE04	124	5	VIH	homme	Afrique de l'Ouest	14.4216	31	30	structure collective/foyer	structure collective	TS long	0	0	0	0	0	Yes	<00	1	<25	sup	West Africa	Fam-Etu	acti propre	etudt	SS	1	1	1	0
02407EF05	124	5	VIH	femme	Afrique de l'Ouest	4.80719	17	16	logement personnel	logement personnel	TS court	0	0	0	0	0	No	<00	1	<25	2r	West Africa	Fam-Etu	acti part/fam	inact/chom	SS	1	0	1	0
02407EF05	124	5	VIH	femme	Afrique de l'Ouest	4.80719	17	16	logement personnel	logement personnel	TS court	0	0	0	1	1	Yes	<00	2	<25	2r	West Africa	Fam-Etu	acti part/fam	inact/chom	SS	1	1	2	1
02407FG32	124	5	VIH	femme	Afrique Centrale	4.80719	13	12	logement personnel	logement personnel	Pas de TS	0	0	0	0	0	No	00'	1	>=30	2r	Others	Tenter	acti part/fam	inact/chom	Pas	1	0	1	0
02407FG32	124	5	VIH	femme	Afrique Centrale	4.80719	13	12	logement personnel	logement personnel	Pas de TS	0	0	0	0	1	No	00'	2	>=30	2r	Others	Tenter	acti part/fam	inact/chom	Pas	1	0	2	1
02407FG32	124	5	VIH	femme	Afrique Centrale	4.80719	13	12	logement personnel	logement personnel	Pas de TS	0	0	0	0	2	No	00'	3-4	>=30	2r	Others	Tenter	acti part/fam	inact/chom	Pas	1	0	3	2
02407FG32	124	5	VIH	femme	Afrique Centrale	4.80719	13	12	logement personnel	logement personnel	Pas de TS	0	1	0	0	3	No	00'	3-4	>=30	2r	Others	Tenter	acti part/fam	inact/chom	Pas	1	0	4	3
02407FG32	124	5	VIH	femme	Afrique Centrale	4.80719	13	12	logement personnel	logement personnel	Pas de TS	0	0	0	0	4	No	00'	>5	>=30	2r	Others	Tenter	acti part/fam	inact/chom	Pas	1	0	5	4
02407FG32	124	5	VIH	femme	Afrique Centrale	4.80719	13	12	logement personnel	logement personnel	Pas de TS	1	0	0	0	5	No	00'	>5	>=30	2r	Others	Tenter	acti part/fam	inact/chom	Pas	1	0	6	5
02407FG32	124	5	VIH	femme	Afrique Centrale	4.80719	13	12	logement personnel	logement personnel	Pas de TS	0	0	0	0	6	No	00'	>5	>=30	2r	Others	Tenter	acti part/fam	inact/chom	Pas	1	0	7	6
02407FG32	124	5	VIH	femme	Afrique Centrale	4.80719	13	12	logement personnel	logement personnel	Pas de TS	0	0	0	0	7	No	00'	>5	>=30	2r	Others	Tenter	acti part/fam	inact/chom	Pas	1	0	8	7
02407FG32	124	5	VIH	femme	Afrique Centrale	4.80719	13	12	logement personnel	logement personnel	Pas de TS	0	0	0	1	8	No	00'	>5	>=30	2r	Others	Tenter	acti part/fam	inact/chom	Pas	1	0	9	8
02407FG32	124	5	VIH	femme	Afrique Centrale	4.80719	13	12	logement personnel	logement personnel	Pas de TS	0	0	0	1	9	No	00'	>5	>=30	2r	Others	Tenter	acti part/fam	inact/chom	Pas	1	0	10	9
02407FG32	124	5	VIH	femme	Afrique Centrale	4.80719	13	12	logement personnel	logement personnel	Pas de TS	0	0	0	1	10	No	00'	>5	>=30	2r	Others	Tenter	acti part/fam	inact/chom	Pas	1	0	11	10
02407FG32	124	5	VIH	femme	Afrique Centrale	4.80719	13	12	logement personnel	logement personnel	Pas de TS	0	0	0	1	11	No	00'	>5	>=30	2r	Others	Tenter	acti part/fam	inact/chom	Pas	1	0	12	11
02407FG32	124	5	VIH	femme	Afrique Centrale	4.80719	13	12	logement personnel	logement personnel	Pas de TS	0	0	0	1	12	No	00'	>5	>=30	2r	Others	Tenter	acti part/fam	inact/chom	Pas	1	0	13	12
02407IJ35	124	5	VIH	femme	Afrique Centrale	4.80719	24	23	instabilitÈ rÈsidentielle	instabilitÈ rÈsidentielle	TS court	0	0	0	0	0	Yes	<00	1	25-30	sup	Others	Menace	acti propre	actif	SS	1	1	1	0
02407IJ61	124	5	VIH	homme	Afrique de l'Ouest	4.80719	13	12	logement personnel	logement personnel	TS court	0	0	0	0	0	Yes	00'	1	>=30	2r	West Africa	Tenter	acti propre	actif	SS	1	1	1	0
02407JK10	124	5	VIH	homme	Afrique de l'Ouest	6.40958	18	17	logement personnel	logement personnel	TS court	0	0	0	0	0	No	<00	1	>=30	sup	West Africa	Menace	acti propre	actif	CMU	1	0	1	0
02407JK10	124	5	VIH	homme	Afrique de l'Ouest	6.40958	18	17	logement personnel	logement personnel	TS court	0	1	0	0	1	No	<00	2	>=30	sup	West Africa	Menace	acti propre	actif	CMU	1	0	2	1
02407JK10	124	5	VIH	homme	Afrique de l'Ouest	6.40958	18	17	logement personnel	logement personnel	TS court	0	0	0	0	2	No	<00	3-4	>=30	sup	West Africa	Menace	acti propre	actif	CMU	1	0	3	2
02407JK10	124	5	VIH	homme	Afrique de l'Ouest	6.40958	18	17	logement personnel	logement personnel	TS court	0	0	0	0	3	No	<00	3-4	>=30	sup	West Africa	Menace	acti propre	actif	CMU	1	0	4	3
02407JK10	124	5	VIH	homme	Afrique de l'Ouest	6.40958	18	17	logement personnel	logement personnel	TS court	0	0	0	0	4	Yes	<00	>5	>=30	sup	West Africa	Menace	acti propre	actif	CMU	1	1	5	4
02407JK62	124	5	VIH	homme	Afrique de l'Ouest	7.21078	22	21	structure collective/foyer	structure collective	TS court	0	0	0	0	0	Yes	<00	1	>=30	sup	West Africa	Fam-Etu	acti propre	etudt	SS	1	1	1	0
02407KL11	124	5	VIH	femme	Afrique Centrale	9.61437	5	4	instabilitÈ rÈsidentielle	instabilitÈ rÈsidentielle	TS court	0	1	0	1	0	Yes	00'	1	25-30	0-1r	Others	Tenter	acti propre	actif	SS	1	1	1	0
02407KL37	124	5	VIH	homme	Afrique Centrale	6.40958	19	18	logement personnel	logement personnel	TS court	0	0	0	0	0	Yes	<00	1	>=30	sup	Others	Fam-Etu	acti propre	etudt	SS	1	1	1	0
02407LM38	124	5	VIH	femme	Afrique Centrale	7.21078	21	20	logement personnel	logement personnel	TS long	0	0	0	1	0	Yes	<00	1	<25	0-1r	Others	Fam-Etu	acti part/fam	etudt	SS	1	1	1	0
02407MN13	124	5	VIH	homme	Afrique de l'Ouest	12.018	11	10	structure collective/foyer	structure collective	TS court	0	0	0	0	0	Yes	00'	1	>=30	sup	West Africa	Tenter	acti propre	inact/chom	SS	1	1	1	0
02407OP41	124	5	VIH	homme	Afrique Centrale	6.00898	30	29	instabilitÈ rÈsidentielle	instabilitÈ rÈsidentielle	TS court	0	0	0	0	0	No	<00	1	<25	2r	Others	Fam-Etu	acti propre	actif	SS	1	0	1	0
02407OP41	124	5	VIH	homme	Afrique Centrale	6.00898	30	29	instabilitÈ rÈsidentielle	instabilitÈ rÈsidentielle	TS court	0	0	0	0	1	No	<00	2	<25	2r	Others	Fam-Etu	acti propre	actif	SS	1	0	2	1
02407OP41	124	5	VIH	homme	Afrique Centrale	6.00898	30	29	instabilitÈ rÈsidentielle	instabilitÈ rÈsidentielle	TS court	0	0	0	0	2	No	<00	3-4	<25	2r	Others	Fam-Etu	acti propre	actif	SS	1	0	3	2
02407OP41	124	5	VIH	homme	Afrique Centrale	6.00898	30	29	instabilitÈ rÈsidentielle	logement personnel	TS court	0	0	0	0	3	No	<00	3-4	<25	2r	Others	Fam-Etu	acti propre	actif	SS	1	0	4	3
02407OP41	124	5	VIH	homme	Afrique Centrale	6.00898	30	29	instabilitÈ rÈsidentielle	logement personnel	TS court	0	0	0	0	4	No	<00	>5	<25	2r	Others	Fam-Etu	acti propre	actif	SS	1	0	5	4
02407OP41	124	5	VIH	homme	Afrique Centrale	6.00898	30	29	instabilitÈ rÈsidentielle	logement personnel	TS court	0	0	0	0	5	No	<00	>5	<25	2r	Others	Fam-Etu	acti propre	actif	SS	1	0	6	5
02407OP41	124	5	VIH	homme	Afrique Centrale	6.00898	30	29	instabilitÈ rÈsidentielle	logement personnel	TS court	0	0	0	0	6	No	<00	>5	<25	2r	Others	Fam-Etu	acti propre	actif	SS	1	0	7	6
02407OP41	124	5	VIH	homme	Afrique Centrale	6.00898	30	29	instabilitÈ rÈsidentielle	logement personnel	TS court	0	0	0	0	7	No	<00	>5	<25	2r	Others	Fam-Etu	acti propre	actif	SS	1	0	8	7
02407OP41	124	5	VIH	homme	Afrique Centrale	6.00898	30	29	instabilitÈ rÈsidentielle	hÈbergÈ famille et entourage	TS court	0	0	0	0	8	No	<00	>5	<25	2r	Others	Fam-Etu	acti propre	actif	SS	1	0	9	8
02407OP41	124	5	VIH	homme	Afrique Centrale	6.00898	30	29	instabilitÈ rÈsidentielle	hÈbergÈ famille et entourage	TS court	0	0	0	0	9	No	<00	>5	<25	2r	Others	Fam-Etu	acti propre	actif	SS	1	0	10	9
02407OP41	124	5	VIH	homme	Afrique Centrale	6.00898	30	29	instabilitÈ rÈsidentielle	hÈbergÈ famille et entourage	TS court	0	0	0	0	10	No	<00	>5	<25	2r	Others	Fam-Etu	acti propre	actif	SS	1	0	11	10
02407OP41	124	5	VIH	homme	Afrique Centrale	6.00898	30	29	instabilitÈ rÈsidentielle	hÈbergÈ famille et entourage	TS court	0	0	0	0	11	No	<00	>5	<25	2r	Others	Fam-Etu	acti propre	actif	SS	1	0	12	11
02407OP41	124	5	VIH	homme	Afrique Centrale	6.00898	30	29	instabilitÈ rÈsidentielle	logement personnel	TS court	0	0	0	0	12	No	<00	>5	<25	2r	Others	Fam-Etu	acti propre	actif	SS	1	0	13	12
02407OP41	124	5	VIH	homme	Afrique Centrale	6.00898	30	29	instabilitÈ rÈsidentielle	logement personnel	TS court	0	0	0	1	13	Yes	<00	>5	<25	2r	Others	Fam-Etu	acti propre	actif	SS	1	1	14	13
02407OP67	124	5	VIH	homme	Afrique Centrale	4.80719	15	14	instabilitÈ rÈsidentielle	instabilitÈ rÈsidentielle	Pas de TS	0	0	0	0	0	No	<00	1	>=30	sup	Others	Tenter	acti propre	actif	SS	1	0	1	0
02407OP67	124	5	VIH	homme	Afrique Centrale	4.80719	15	14	instabilitÈ rÈsidentielle	instabilitÈ rÈsidentielle	Pas de TS	0	0	0	0	1	No	<00	2	>=30	sup	Others	Tenter	acti propre	actif	SS	1	0	2	1
02407OP67	124	5	VIH	homme	Afrique Centrale	4.80719	15	14	instabilitÈ rÈsidentielle	hÈbergÈ famille et entourage	Pas de TS	0	0	0	0	2	No	<00	3-4	>=30	sup	Others	Tenter	acti propre	actif	SS	1	0	3	2
02407OP67	124	5	VIH	homme	Afrique Centrale	4.80719	15	14	instabilitÈ rÈsidentielle	hÈbergÈ famille et entourage	Pas de TS	0	0	0	0	3	No	<00	3-4	>=30	sup	Others	Tenter	acti propre	actif	SS	1	0	4	3
02407OP67	124	5	VIH	homme	Afrique Centrale	4.80719	15	14	instabilitÈ rÈsidentielle	hÈbergÈ famille et entourage	Pas de TS	0	0	0	0	4	No	<00	>5	>=30	sup	Others	Tenter	acti propre	actif	SS	1	0	5	4
02407OP67	124	5	VIH	homme	Afrique Centrale	4.80719	15	14	instabilitÈ rÈsidentielle	hÈbergÈ famille et entourage	Pas de TS	0	0	0	0	5	No	<00	>5	>=30	sup	Others	Tenter	acti propre	actif	SS	1	0	6	5
02407OP67	124	5	VIH	homme	Afrique Centrale	4.80719	15	14	instabilitÈ rÈsidentielle	hÈbergÈ famille et entourage	Pas de TS	0	0	0	0	6	No	<00	>5	>=30	sup	Others	Tenter	acti propre	actif	SS	1	0	7	6
02407OP67	124	5	VIH	homme	Afrique Centrale	4.80719	15	14	instabilitÈ rÈsidentielle	hÈbergÈ famille et entourage	Pas de TS	0	0	0	0	7	No	<00	>5	>=30	sup	Others	Tenter	acti propre	actif	SS	1	0	8	7
02407OP67	124	5	VIH	homme	Afrique Centrale	4.80719	15	14	instabilitÈ rÈsidentielle	hÈbergÈ famille et entourage	Pas de TS	0	0	0	0	8	No	<00	>5	>=30	sup	Others	Tenter	acti propre	actif	SS	1	0	9	8
02407OP67	124	5	VIH	homme	Afrique Centrale	4.80719	15	14	instabilitÈ rÈsidentielle	hÈbergÈ famille et entourage	Pas de TS	0	0	0	0	9	No	<00	>5	>=30	sup	Others	Tenter	acti propre	actif	SS	1	0	10	9
02407OP67	124	5	VIH	homme	Afrique Centrale	4.80719	15	14	instabilitÈ rÈsidentielle	hÈbergÈ famille et entourage	Pas de TS	0	0	0	0	10	No	<00	>5	>=30	sup	Others	Tenter	acti propre	actif	SS	1	0	11	10
02407OP67	124	5	VIH	homme	Afrique Centrale	4.80719	15	14	instabilitÈ rÈsidentielle	hÈbergÈ famille et entourage	Pas de TS	0	0	0	0	11	No	<00	>5	>=30	sup	Others	Tenter	acti propre	actif	SS	1	0	12	11
02407OP67	124	5	VIH	homme	Afrique Centrale	4.80719	15	14	instabilitÈ rÈsidentielle	hÈbergÈ famille et entourage	Pas de TS	0	0	0	0	12	No	<00	>5	>=30	sup	Others	Tenter	acti propre	actif	SS	1	0	13	12
02407OP67	124	5	VIH	homme	Afrique Centrale	4.80719	15	14	instabilitÈ rÈsidentielle	hÈbergÈ famille et entourage	Pas de TS	0	0	0	0	13	No	<00	>5	>=30	sup	Others	Tenter	acti propre	actif	SS	1	0	14	13
02407OP67	124	5	VIH	homme	Afrique Centrale	4.80719	15	14	instabilitÈ rÈsidentielle	hÈbergÈ famille et entourage	Pas de TS	0	0	0	1	14	No	<00	>5	>=30	sup	Others	Tenter	acti propre	actif	SS	1	0	15	14
02407ST19	124	5	VIH	homme	Afrique Centrale	12.018	10	9	famille et entourage	hÈbergÈ famille et entourage	Pas de TS	1	0	0	0	0	No	00'	1	25-30	2r	Others	Fam-Etu	acti propre	actif	SS	1	0	1	0
02407ST19	124	5	VIH	homme	Afrique Centrale	12.018	10	9	famille et entourage	hÈbergÈ famille et entourage	Pas de TS	0	0	0	0	1	No	00'	2	25-30	2r	Others	Fam-Etu	acti propre	actif	SS	1	0	2	1
02407ST19	124	5	VIH	homme	Afrique Centrale	12.018	10	9	famille et entourage	hÈbergÈ famille et entourage	Pas de TS	0	0	0	0	2	Yes	00'	3-4	25-30	2r	Others	Fam-Etu	acti propre	actif	SS	1	1	3	2
02407UV47	124	5	VIH	femme	Afrique de l'Ouest	7.21078	10	9	famille et entourage	hÈbergÈ famille et entourage	Pas de TS	0	0	0	0	0	No	00'	1	25-30	0-1r	West Africa	Tenter	acti propre	actif	SS	1	0	1	0
02407UV47	124	5	VIH	femme	Afrique de l'Ouest	7.21078	10	9	famille et entourage	hÈbergÈ famille et entourage	Pas de TS	1	0	1	0	1	Yes	00'	2	25-30	0-1r	West Africa	Tenter	acti propre	actif	SS	1	1	2	1
02407VW22	124	5	VIH	femme	Afrique de l'Ouest	5.76862	15	14	instabilitÈ rÈsidentielle	instabilitÈ rÈsidentielle	Pas de TS	0	0	0	0	0	No	<00	1	<25	0-1r	West Africa	Menace	acti part/fam	inact/chom	SS	1	0	1	0
02407VW22	124	5	VIH	femme	Afrique de l'Ouest	5.76862	15	14	instabilitÈ rÈsidentielle	instabilitÈ rÈsidentielle	Pas de TS	0	0	0	0	1	No	<00	2	<25	0-1r	West Africa	Menace	acti part/fam	inact/chom	SS	1	0	2	1
02407VW22	124	5	VIH	femme	Afrique de l'Ouest	5.76862	15	14	instabilitÈ rÈsidentielle	instabilitÈ rÈsidentielle	Pas de TS	0	0	0	0	2	No	<00	3-4	<25	0-1r	West Africa	Menace	acti part/fam	inact/chom	SS	1	0	3	2
02407VW22	124	5	VIH	femme	Afrique de l'Ouest	5.76862	15	14	instabilitÈ rÈsidentielle	hÈbergÈ famille et entourage	Pas de TS	0	0	0	0	3	No	<00	3-4	<25	0-1r	West Africa	Menace	acti part/fam	inact/chom	SS	1	0	4	3
02407VW22	124	5	VIH	femme	Afrique de l'Ouest	5.76862	15	14	instabilitÈ rÈsidentielle	hÈbergÈ famille et entourage	Pas de TS	0	0	0	1	4	No	<00	>5	<25	0-1r	West Africa	Menace	acti part/fam	inact/chom	SS	1	0	5	4
02407VW22	124	5	VIH	femme	Afrique de l'Ouest	5.76862	15	14	instabilitÈ rÈsidentielle	hÈbergÈ famille et entourage	TS court	0	0	0	1	5	Yes	<00	>5	<25	0-1r	West Africa	Menace	acti part/fam	actif	SS	1	1	6	5
02407WX23	124	5	VIH	femme	Afrique de l'Ouest	6.00898	11	10	famille et entourage	hÈbergÈ famille et entourage	Pas de TS	0	0	0	0	0	No	00'	1	>=30	2r	West Africa	Tenter	acti propre	inact/chom	SS	1	0	1	0
02407WX23	124	5	VIH	femme	Afrique de l'Ouest	6.00898	11	10	famille et entourage	hÈbergÈ famille et entourage	Pas de TS	0	0	0	0	1	Yes	00'	2	>=30	2r	West Africa	Tenter	acti propre	actif	SS	1	1	2	1
02407WX49	124	5	VIH	homme	Afrique de l'Ouest	5.76862	2	1	instabilitÈ rÈsidentielle	instabilitÈ rÈsidentielle	Pas de TS	0	0	0	1	0	No	00'	1	>=30	2r	West Africa	Tenter	acti propre	actif	CMU	1	0	1	0
02407WX49	124	5	VIH	homme	Afrique de l'Ouest	5.76862	2	1	instabilitÈ rÈsidentielle	instabilitÈ rÈsidentielle	TS court	0	0	0	1	1	Yes	00'	2	>=30	2r	West Africa	Tenter	acti propre	actif	CMU	1	1	2	1
02407XY50	124	5	VIH	femme	Afrique de l'Ouest	7.21078	12	11	famille et entourage	hÈbergÈ famille et entourage	TS court	1	0	0	1	0	Yes	00'	1	>=30	2r	West Africa	Tenter	acti part/fam	inact/chom	SS	1	1	1	0
02407YZ25	124	5	VIH	femme	Afrique de l'Ouest	6.40958	11	10	famille et entourage	hÈbergÈ famille et entourage	Pas de TS	0	0	0	0	0	No	00'	1	<25	0-1r	West Africa	Fam-Etu	acti propre	etudt	SS	1	0	1	0
02407YZ25	124	5	VIH	femme	Afrique de l'Ouest	6.40958	11	10	famille et entourage	hÈbergÈ famille et entourage	Pas de TS	0	0	0	0	1	Yes	00'	2	<25	0-1r	West Africa	Fam-Etu	acti part/fam	etudt	SS	1	1	2	1
02407ZA26	124	5	VIH	femme	Afrique de l'Ouest	6.00898	4	3	famille et entourage	hÈbergÈ famille et entourage	Pas de TS	0	0	0	0	0	No	00'	1	>=30	2r	West Africa	Tenter	acti propre	actif	AME	1	0	1	0
02407ZA26	124	5	VIH	femme	Afrique de l'Ouest	6.00898	4	3	famille et entourage	hÈbergÈ famille et entourage	Pas de TS	0	0	0	0	1	No	00'	2	>=30	2r	West Africa	Tenter	acti propre	actif	AME	1	0	2	1
02407ZA26	124	5	VIH	femme	Afrique de l'Ouest	6.00898	4	3	famille et entourage	hÈbergÈ famille et entourage	Pas de TS	0	0	0	0	2	No	00'	3-4	>=30	2r	West Africa	Tenter	acti propre	actif	AME	1	0	3	2
02407ZA26	124	5	VIH	femme	Afrique de l'Ouest	6.00898	4	3	famille et entourage	hÈbergÈ famille et entourage	Pas de TS	0	1	0	1	3	Yes	00'	3-4	>=30	2r	West Africa	Tenter	aucune	inact/chom	AME	1	1	4	3
02408BC80	124	5	VIH	homme	Afrique Centrale	4.80719	7	6	instabilitÈ rÈsidentielle	instabilitÈ rÈsidentielle	TS court	0	0	0	1	0	No	00'	1	>=30	2r	Others	Tenter	acti propre	actif	CMU	1	0	1	0
02408BC80	124	5	VIH	homme	Afrique Centrale	4.80719	7	6	instabilitÈ rÈsidentielle	instabilitÈ rÈsidentielle	TS court	0	0	0	1	1	Yes	00'	2	>=30	2r	Others	Tenter	acti propre	inact/chom	CMU	1	1	2	1
02408QR17	124	5	VIH	homme	Afrique Centrale	9.61437	2	1	instabilitÈ rÈsidentielle	instabilitÈ rÈsidentielle	TS long	0	1	0	1	0	Yes	00'	1	>=30	2r	Others	Tenter	acti propre	inact/chom	CMU	1	1	1	0
02408UV73	124	5	VIH	homme	Afrique Centrale	4.80719	10	9	structure collective/foyer	foyer	Pas de TS	0	0	0	0	0	No	00'	1	25-30	2r	Others	Tenter	acti propre	actif	Pas	1	0	1	0
02408UV73	124	5	VIH	homme	Afrique Centrale	4.80719	10	9	structure collective/foyer	hÈbergÈ famille et entourage	Pas de TS	0	0	0	0	1	No	00'	2	25-30	2r	Others	Tenter	acti propre	actif	Pas	1	0	2	1
02408UV73	124	5	VIH	homme	Afrique Centrale	4.80719	10	9	structure collective/foyer	structure collective	TS court	0	0	0	1	2	Yes	00'	3-4	25-30	2r	Others	Tenter	acti propre	actif	Pas	1	1	3	2
02409EF31	124	5	VIH	femme	Afrique Centrale	5.76862	14	13	famille et entourage	hÈbergÈ famille et entourage	Pas de TS	0	1	0	1	0	Yes	<00	1	>=30	sup	Others	Menace	acti part/fam	actif	SS	1	1	1	0
02409KL37	124	5	VIH	femme	Afrique Centrale	4.80719	24	23	famille et entourage	hÈbergÈ famille et entourage	TS court	0	0	0	1	0	Yes	<00	1	25-30	sup	Others	Med	acti part/fam	etudt	SS	1	1	1	0
02409MN13	124	5	VIH	femme	Afrique Centrale	6.40958	31	30	famille et entourage	hÈbergÈ famille et entourage	Pas de TS	0	0	0	0	0	No	<00	1	<25	0-1r	Others	Fam-Etu	acti propre	actif	SS	1	0	1	0
02409MN13	124	5	VIH	femme	Afrique Centrale	6.40958	31	30	famille et entourage	hÈbergÈ famille et entourage	Pas de TS	0	0	0	0	1	No	<00	2	<25	0-1r	Others	Fam-Etu	acti propre	actif	SS	1	0	2	1
02409MN13	124	5	VIH	femme	Afrique Centrale	6.40958	31	30	famille et entourage	hÈbergÈ famille et entourage	TS court	0	0	0	0	2	No	<00	3-4	<25	0-1r	Others	Fam-Etu	acti propre	actif	SS	1	0	3	2
02409MN13	124	5	VIH	femme	Afrique Centrale	6.40958	31	30	famille et entourage	hÈbergÈ famille et entourage	TS court	1	0	0	0	3	No	<00	3-4	<25	0-1r	Others	Fam-Etu	acti propre	actif	SS	1	0	4	3
02409MN13	124	5	VIH	femme	Afrique Centrale	6.40958	31	30	famille et entourage	hÈbergÈ famille et entourage	TS court	0	0	0	1	4	No	<00	>5	<25	0-1r	Others	Fam-Etu	acti propre	actif	SS	1	0	5	4
02409MN13	124	5	VIH	femme	Afrique Centrale	6.40958	31	30	famille et entourage	logement personnel	Pas de TS	0	0	0	1	5	No	<00	>5	<25	0-1r	Others	Fam-Etu	acti propre	actif	SS	1	0	6	5
02409MN13	124	5	VIH	femme	Afrique Centrale	6.40958	31	30	famille et entourage	logement personnel	TS court	0	0	0	1	6	Yes	<00	>5	<25	0-1r	Others	Fam-Etu	acti propre	actif	SS	1	1	7	6
02409ST19	124	5	VIH	homme	Afrique de l'Est et Australe	6.40958	23	22	instabilitÈ rÈsidentielle	instabilitÈ rÈsidentielle	TS court	0	0	0	0	0	Yes	<00	1	>=30	sup	Others	Fam-Etu	acti propre	actif	SS	1	1	1	0
02501AB53	225	11	VHB	homme	Afrique de l'Ouest	15.1609	9	8	instabilitÈ rÈsidentielle	instabilitÈ rÈsidentielle	Pas de TS	0	0	1	0	0	Yes	00'	1	>=30	2r	West Africa	Tenter	acti part/fam	inact/chom	SS	1	1	1	0
02501CD29	225	11	VHB	homme	Afrique de l'Ouest	22.7413	12	11	famille et entourage	hÈbergÈ famille et entourage	Pas de TS	0	0	0	0	0	No	00'	1	<25	0-1r	West Africa	Tenter	acti propre	actif	CMU	1	0	1	0
02501CD29	225	11	VHB	homme	Afrique de l'Ouest	22.7413	12	11	famille et entourage	hÈbergÈ famille et entourage	TS court	0	0	0	0	1	No	00'	2	<25	0-1r	West Africa	Tenter	acti propre	actif	CMU	1	0	2	1
02501CD29	225	11	VHB	homme	Afrique de l'Ouest	22.7413	12	11	famille et entourage	hÈbergÈ famille et entourage	TS court	0	0	0	0	2	No	00'	3-4	<25	0-1r	West Africa	Tenter	acti propre	actif	CMU	1	0	3	2
02501CD29	225	11	VHB	homme	Afrique de l'Ouest	22.7413	12	11	famille et entourage	hÈbergÈ famille et entourage	Pas de TS	0	0	0	0	3	No	00'	3-4	<25	0-1r	West Africa	Tenter	acti propre	actif	CMU	1	0	4	3
02501CD29	225	11	VHB	homme	Afrique de l'Ouest	22.7413	12	11	famille et entourage	hÈbergÈ famille et entourage	Pas de TS	0	0	0	0	4	No	00'	>5	<25	0-1r	West Africa	Tenter	acti propre	actif	CMU	1	0	5	4
02501CD29	225	11	VHB	homme	Afrique de l'Ouest	22.7413	12	11	famille et entourage	hÈbergÈ famille et entourage	Pas de TS	0	0	0	0	5	No	00'	>5	<25	0-1r	West Africa	Tenter	acti propre	actif	CMU	1	0	6	5
02501CD29	225	11	VHB	homme	Afrique de l'Ouest	22.7413	12	11	famille et entourage	hÈbergÈ famille et entourage	Pas de TS	0	0	0	0	6	Yes	00'	>5	<25	0-1r	West Africa	Tenter	acti propre	actif	CMU	1	1	7	6
02501EF05	225	11	VHB	femme	Afrique de l'Ouest	15.1609	11	10	famille et entourage	hÈbergÈ famille et entourage	Pas de TS	0	0	0	0	0	No	00'	1	<25	2r	West Africa	Tenter	acti part/fam	inact/chom	SS	1	0	1	0
02501EF05	225	11	VHB	femme	Afrique de l'Ouest	15.1609	11	10	famille et entourage	hÈbergÈ famille et entourage	Pas de TS	0	0	0	0	1	No	00'	2	<25	2r	West Africa	Tenter	acti part/fam	inact/chom	SS	1	0	2	1
02501EF05	225	11	VHB	femme	Afrique de l'Ouest	15.1609	11	10	famille et entourage	hÈbergÈ famille et entourage	Pas de TS	0	0	0	0	2	Yes	00'	3-4	<25	2r	West Africa	Tenter	acti propre	actif	SS	1	1	3	2
02501KL11	225	11	VHB	homme	Afrique Centrale	15.1609	32	31	logement personnel	logement personnel	TS court	0	0	0	0	0	Yes	<00	1	<25	2r	Others	Fam-Etu	acti propre	etudt	SS	1	1	1	0
02501OP41	225	11	VHB	femme	Afrique de l'Ouest	15.1609	11	10	logement personnel	logement personnel	Pas de TS	0	0	0	0	0	No	00'	1	<25	2r	West Africa	Fam-Etu	acti part/fam	inact/chom	SS	1	0	1	0
02501OP41	225	11	VHB	femme	Afrique de l'Ouest	15.1609	11	10	logement personnel	logement personnel	Pas de TS	1	0	1	0	1	Yes	00'	2	<25	2r	West Africa	Fam-Etu	acti part/fam	inact/chom	SS	1	1	2	1
02501UV47	225	11	VHB	homme	Afrique de l'Ouest	15.1609	33	32	structure collective/foyer	foyer	TS court	0	0	0	0	0	Yes	<00	1	<25	0-1r	West Africa	Tenter	acti propre	actif	SS	1	1	1	0
02501WX23	225	11	VHB	femme	Afrique de l'Ouest	22.7413	13	12	famille et entourage	hÈbergÈ famille et entourage	TS court	0	0	0	0	0	Yes	00'	1	>=30	2r	West Africa	Tenter	acti propre	actif	SS	1	1	1	0
02502AB27	225	11	VHB	homme	Afrique de l'Ouest	15.1609	14	13	structure collective/foyer	foyer	Pas de TS	0	0	0	0	0	Yes	<00	1	25-30	0-1r	West Africa	Tenter	alloc	inact/chom	CMU	1	1	1	0
02502EF05	225	11	VHB	homme	Afrique Centrale	22.7413	7	6	logement personnel	logement personnel	Pas de TS	0	0	1	0	0	Yes	00'	1	>=30	sup	Others	Tenter	acti propre	inact/chom	SS	1	1	1	0
02502EF57	225	11	VHB	homme	Afrique de l'Ouest	15.1609	9	8	famille et entourage	hÈbergÈ famille et entourage	Pas de TS	1	0	0	0	0	Yes	00'	1	25-30	0-1r	West Africa	Tenter	alloc	inact/chom	SS	1	1	1	0
02502GH33	225	11	VHB	homme	Afrique de l'Ouest	15.1609	4	3	famille et entourage	hÈbergÈ famille et entourage	TS court	0	0	1	0	0	Yes	00'	1	>=30	2r	West Africa	Menace	acti part/fam	inact/chom	CMU	1	1	1	0
02502HI34	225	11	VHB	homme	Afrique de l'Ouest	20.2145	7	6	famille et entourage	hÈbergÈ famille et entourage	TS court	0	0	1	0	0	Yes	00'	1	>=30	sup	West Africa	Fam-Etu	acti propre	etudt	CMU	1	1	1	0
02502JK10	13	5	VIH	femme	Afrique Centrale	8.83674	30	29	logement personnel	logement personnel	TS court	0	0	0	0	0	Yes	<00	1	<25	2r	Others	Fam-Etu	acti part/fam	etudt	SS	1	1	1	0
02502QR69	225	11	VHB	homme	Afrique de l'Ouest	15.1609	12	11	famille et entourage	hÈbergÈ famille et entourage	TS court	0	1	1	0	0	Yes	00'	1	25-30	0-1r	West Africa	Med	acti part/fam	inact/chom	SS	1	1	1	0
02502ST45	225	11	VHB	homme	Afrique de l'Ouest	15.1609	13	12	structure collective/foyer	foyer	Pas de TS	0	0	0	0	0	No	00'	1	>=30	0-1r	West Africa	Menace	alloc	inact/chom	AME	1	0	1	0
02502ST45	225	11	VHB	homme	Afrique de l'Ouest	15.1609	13	12	structure collective/foyer	foyer	Pas de TS	1	0	0	0	1	No	00'	2	>=30	0-1r	West Africa	Menace	alloc	inact/chom	AME	1	0	2	1
02502ST45	225	11	VHB	homme	Afrique de l'Ouest	15.1609	13	12	structure collective/foyer	foyer	Pas de TS	0	0	0	0	2	No	00'	3-4	>=30	0-1r	West Africa	Menace	alloc	inact/chom	AME	1	0	3	2
02502ST45	225	11	VHB	homme	Afrique de l'Ouest	15.1609	13	12	structure collective/foyer	foyer	Pas de TS	1	0	0	0	3	No	00'	3-4	>=30	0-1r	West Africa	Menace	aucune	inact/chom	AME	1	0	4	3
02502ST45	225	11	VHB	homme	Afrique de l'Ouest	15.1609	13	12	structure collective/foyer	foyer	TS court	0	1	1	0	4	Yes	00'	>5	>=30	0-1r	West Africa	Menace	acti propre	actif	AME	1	1	5	4
02502UV21	225	11	VHB	homme	Afrique Centrale	15.1609	23	22	instabilitÈ rÈsidentielle	instabilitÈ rÈsidentielle	Pas de TS	0	0	0	0	0	No	<00	1	25-30	sup	Others	Fam-Etu	acti propre	actif	SS	1	0	1	0
02502UV21	225	11	VHB	homme	Afrique Centrale	15.1609	23	22	instabilitÈ rÈsidentielle	hÈbergÈ famille et entourage	Pas de TS	0	0	0	0	1	No	<00	2	25-30	sup	Others	Fam-Etu	acti propre	actif	SS	1	0	2	1
02502UV21	225	11	VHB	homme	Afrique Centrale	15.1609	23	22	instabilitÈ rÈsidentielle	hÈbergÈ famille et entourage	TS court	0	0	0	0	2	Yes	<00	3-4	25-30	sup	Others	Fam-Etu	acti propre	actif	SS	1	1	3	2
02502VW22	225	11	VHB	homme	Afrique de l'Ouest	15.1609	6	5	instabilitÈ rÈsidentielle	instabilitÈ rÈsidentielle	TS court	0	0	0	0	0	Yes	00'	1	25-30	sup	West Africa	Fam-Etu	acti part/fam	actif	SS	1	1	1	0
02502WX75	225	11	VHB	femme	Afrique Centrale	20.2145	10	9	famille et entourage	hÈbergÈ famille et entourage	Pas de TS	0	0	0	0	0	No	00'	1	<25	2r	Others	Tenter	acti part/fam	inact/chom	SS	1	0	1	0
02502WX75	225	11	VHB	femme	Afrique Centrale	20.2145	10	9	famille et entourage	logement personnel	Pas de TS	0	0	1	0	1	No	00'	2	<25	2r	Others	Tenter	acti part/fam	inact/chom	SS	1	0	2	1
02502WX75	225	11	VHB	femme	Afrique Centrale	20.2145	10	9	famille et entourage	logement personnel	Pas de TS	0	0	1	0	2	Yes	00'	3-4	<25	2r	Others	Tenter	acti part/fam	inact/chom	SS	1	1	3	2
02502YZ51	225	11	VHB	homme	Afrique Centrale	15.1609	13	12	famille et entourage	hÈbergÈ famille et entourage	Pas de TS	0	0	0	0	0	No	00'	1	25-30	sup	Others	Tenter	acti propre	inact/chom	SS	1	0	1	0
02502YZ51	225	11	VHB	homme	Afrique Centrale	15.1609	13	12	famille et entourage	logement personnel	Pas de TS	1	0	0	0	1	No	00'	2	25-30	sup	Others	Tenter	acti propre	inact/chom	SS	1	0	2	1
02502YZ51	225	11	VHB	homme	Afrique Centrale	15.1609	13	12	famille et entourage	logement personnel	Pas de TS	0	0	1	0	2	Yes	00'	3-4	25-30	sup	Others	Tenter	acti propre	inact/chom	SS	1	1	3	2
02503AB01	225	11	VHB	homme	Afrique de l'Ouest	15.1609	23	22	famille et entourage	hÈbergÈ famille et entourage	TS court	0	0	0	0	0	Yes	<00	1	>=30	0-1r	West Africa	Tenter	acti propre	actif	SS	1	1	1	0
02503BC02	225	11	VHB	femme	Afrique Centrale	15.1609	13	12	logement personnel	logement personnel	Pas de TS	0	0	0	0	0	Yes	00'	1	<25	2r	Others	Fam-Etu	acti part/fam	etudt	CMU	1	1	1	0
02503CD55	225	11	VHB	homme	Afrique Centrale	22.7413	17	16	famille et entourage	hÈbergÈ famille et entourage	Pas de TS	0	0	0	0	0	No	<00	1	>=30	2r	Others	Tenter	acti propre	actif	SS	1	0	1	0
02503CD55	225	11	VHB	homme	Afrique Centrale	22.7413	17	16	famille et entourage	hÈbergÈ famille et entourage	Pas de TS	0	0	0	0	1	No	<00	2	>=30	2r	Others	Tenter	acti propre	actif	SS	1	0	2	1
02503CD55	225	11	VHB	homme	Afrique Centrale	22.7413	17	16	famille et entourage	logement personnel	Pas de TS	0	0	0	0	2	No	<00	3-4	>=30	2r	Others	Tenter	acti propre	actif	SS	1	0	3	2
02503CD55	225	11	VHB	homme	Afrique Centrale	22.7413	17	16	famille et entourage	logement personnel	TS court	0	0	0	0	3	Yes	<00	3-4	>=30	2r	Others	Tenter	acti propre	actif	SS	1	1	4	3
02503GH07	225	11	VHB	homme	Afrique de l'Ouest	15.1609	12	11	famille et entourage	hÈbergÈ famille et entourage	Pas de TS	0	0	0	0	0	No	00'	1	25-30	0-1r	West Africa	Fam-Etu	acti propre	actif	SS	1	0	1	0
02503GH07	225	11	VHB	homme	Afrique de l'Ouest	15.1609	12	11	famille et entourage	hÈbergÈ famille et entourage	Pas de TS	0	0	1	0	1	No	00'	2	25-30	0-1r	West Africa	Fam-Etu	acti propre	actif	SS	1	0	2	1
02503GH07	225	11	VHB	homme	Afrique de l'Ouest	15.1609	12	11	famille et entourage	hÈbergÈ famille et entourage	Pas de TS	0	0	1	0	2	No	00'	3-4	25-30	0-1r	West Africa	Fam-Etu	acti propre	actif	SS	1	0	3	2
02503GH07	225	11	VHB	homme	Afrique de l'Ouest	15.1609	12	11	famille et entourage	logement personnel	TS court	0	0	1	0	3	Yes	00'	3-4	25-30	0-1r	West Africa	Fam-Etu	acti propre	etudt	SS	1	1	4	3
02503HI08	225	11	VHB	homme	Afrique de l'Ouest	15.1609	11	10	famille et entourage	hÈbergÈ famille et entourage	Pas de TS	0	0	0	0	0	No	00'	1	25-30	2r	West Africa	Tenter	acti propre	actif	AME	1	0	1	0
02503HI08	225	11	VHB	homme	Afrique de l'Ouest	15.1609	11	10	famille et entourage	hÈbergÈ famille et entourage	Pas de TS	0	0	0	0	1	Yes	00'	2	25-30	2r	West Africa	Tenter	acti propre	actif	AME	1	1	2	1
02503IJ61	225	11	VHB	homme	Afrique de l'Ouest	22.7413	17	16	instabilitÈ rÈsidentielle	instabilitÈ rÈsidentielle	TS court	0	0	0	0	0	Yes	<00	1	>=30	sup	West Africa	Fam-Etu	acti propre	etudt	SS	1	1	1	0
02503KL37	225	11	VHB	femme	Afrique de l'Ouest	15.1609	15	14	logement personnel	logement personnel	TS court	0	0	0	0	0	Yes	<00	1	25-30	2r	West Africa	Fam-Etu	acti part/fam	inact/chom	SS	1	1	1	0
02503MN13	225	11	VHB	homme	Afrique de l'Ouest	15.1609	7	6	famille et entourage	hÈbergÈ famille et entourage	Pas de TS	0	0	1	0	0	No	00'	1	>=30	sup	West Africa	Fam-Etu	acti propre	actif	AME	1	0	1	0
02503MN13	225	11	VHB	homme	Afrique de l'Ouest	15.1609	7	6	famille et entourage	hÈbergÈ famille et entourage	Pas de TS	0	0	1	0	1	No	00'	2	>=30	sup	West Africa	Fam-Etu	acti propre	actif	AME	1	0	2	1
02503MN13	225	11	VHB	homme	Afrique de l'Ouest	15.1609	7	6	famille et entourage	logement personnel	Pas de TS	0	0	1	0	2	No	00'	3-4	>=30	sup	West Africa	Fam-Etu	acti propre	actif	AME	1	0	3	2
02503MN13	225	11	VHB	homme	Afrique de l'Ouest	15.1609	7	6	famille et entourage	logement personnel	Pas de TS	0	0	1	0	3	Yes	00'	3-4	>=30	sup	West Africa	Fam-Etu	acti propre	actif	AME	1	1	4	3
02503OP67	225	11	VHB	femme	Afrique Centrale	15.1609	4	3	logement personnel	logement personnel	TS court	0	0	1	0	0	Yes	00'	1	>=30	2r	Others	Fam-Etu	acti propre	actif	SS	1	1	1	0
02503ST19	225	11	VHB	homme	Afrique de l'Ouest	15.1609	13	12	famille et entourage	hÈbergÈ famille et entourage	Pas de TS	0	0	0	0	0	Yes	00'	1	25-30	2r	West Africa	Menace	acti propre	actif	SS	1	1	1	0
02503UV73	225	11	VHB	homme	Afrique de l'Ouest	15.1609	10	9	instabilitÈ rÈsidentielle	instabilitÈ rÈsidentielle	Pas de TS	0	0	1	0	0	No	00'	1	<25	0-1r	West Africa	Tenter	acti propre	actif	SS	1	0	1	0
02503UV73	225	11	VHB	homme	Afrique de l'Ouest	15.1609	10	9	instabilitÈ rÈsidentielle	hÈbergÈ famille et entourage	Pas de TS	0	0	1	0	1	Yes	00'	2	<25	0-1r	West Africa	Tenter	acti propre	actif	SS	1	1	2	1
02504CD29	225	11	VHB	femme	Afrique de l'Ouest	20.2145	5	4	famille et entourage	hÈbergÈ famille et entourage	TS court	0	0	1	0	0	No	00'	1	25-30	0-1r	West Africa	Fam-Etu	acti part/fam	inact/chom	CMU	1	0	1	0
02504CD29	225	11	VHB	femme	Afrique de l'Ouest	20.2145	5	4	famille et entourage	hÈbergÈ famille et entourage	TS court	1	0	1	0	1	Yes	00'	2	25-30	0-1r	West Africa	Fam-Etu	acti part/fam	inact/chom	CMU	1	1	2	1
02504EF05	225	11	VHB	homme	Afrique de l'Ouest	15.1609	4	3	famille et entourage	hÈbergÈ famille et entourage	Pas de TS	0	0	1	0	0	No	00'	1	>=30	2r	West Africa	Fam-Etu	acti propre	actif	CMU	1	0	1	0
02504EF05	225	11	VHB	homme	Afrique de l'Ouest	15.1609	4	3	famille et entourage	hÈbergÈ famille et entourage	Pas de TS	0	0	1	0	1	Yes	00'	2	>=30	2r	West Africa	Fam-Etu	acti propre	actif	CMU	1	1	2	1
02504QR17	225	11	VHB	homme	Afrique de l'Ouest	15.1609	4	3	logement personnel	logement personnel	TS court	0	0	1	0	0	Yes	00'	1	>=30	sup	West Africa	Fam-Etu	acti propre	actif	SS	1	1	1	0
02504WX23	225	11	VHB	femme	Afrique de l'Ouest	15.1609	8	7	famille et entourage	hÈbergÈ famille et entourage	TS court	0	0	0	0	0	Yes	00'	1	<25	2r	West Africa	Tenter	acti part/fam	inact/chom	SS	1	1	1	0
02505AB01	225	11	VHB	homme	Afrique de l'Ouest	15.1609	27	26	structure collective/foyer	foyer	Pas de TS	0	0	0	0	0	No	<00	1	<25	2r	West Africa	Fam-Etu	acti part/fam	inact/chom	SS	1	0	1	0
02505AB01	225	11	VHB	homme	Afrique de l'Ouest	15.1609	27	26	structure collective/foyer	foyer	TS court	0	0	0	0	1	Yes	<00	2	<25	2r	West Africa	Fam-Etu	acti propre	actif	SS	1	1	2	1
02505AB79	225	11	VHB	homme	Afrique de l'Ouest	30.3217	8	7	famille et entourage	hÈbergÈ famille et entourage	TS long	0	0	1	0	0	No	00'	1	>=30	2r	West Africa	Tenter	acti propre	actif	SS	1	0	1	0
02505AB79	225	11	VHB	homme	Afrique de l'Ouest	30.3217	8	7	famille et entourage	hÈbergÈ famille et entourage	TS long	0	0	1	0	1	Yes	00'	2	>=30	2r	West Africa	Tenter	acti propre	actif	SS	1	1	2	1
02505BC02	225	11	VHB	homme	Afrique de l'Ouest	15.1609	5	4	famille et entourage	hÈbergÈ famille et entourage	Pas de TS	0	0	0	0	0	No	00'	1	<25	0-1r	West Africa	Tenter	acti part/fam	inact/chom	SS	1	0	1	0
02505BC02	225	11	VHB	homme	Afrique de l'Ouest	15.1609	5	4	famille et entourage	hÈbergÈ famille et entourage	Pas de TS	0	0	0	0	1	Yes	00'	2	<25	0-1r	West Africa	Tenter	acti part/fam	inact/chom	SS	1	1	2	1
02505CD03	225	11	VHB	homme	Afrique de l'Ouest	20.2145	13	12	famille et entourage	hÈbergÈ famille et entourage	Pas de TS	1	0	0	0	0	Yes	00'	1	>=30	2r	West Africa	Tenter	acti propre	actif	AME	1	1	1	0
02505CD55	225	11	VHB	homme	Afrique de l'Ouest	15.1609	4	3	famille et entourage	hÈbergÈ famille et entourage	Pas de TS	0	0	1	0	0	No	00'	1	<25	2r	West Africa	Tenter	acti part/fam	inact/chom	AME	1	0	1	0
02505CD55	225	11	VHB	homme	Afrique de l'Ouest	15.1609	4	3	famille et entourage	hÈbergÈ famille et entourage	Pas de TS	0	0	1	0	1	Yes	00'	2	<25	2r	West Africa	Tenter	acti part/fam	inact/chom	AME	1	1	2	1
02505DE04	225	11	VHB	femme	Afrique de l'Ouest	15.1609	2	1	famille et entourage	hÈbergÈ famille et entourage	NationalitÈ	0	0	1	0	0	No	00'	1	>=30	2r	West Africa	Med	alloc	inact/chom	Pas	1	0	1	0
02505DE04	225	11	VHB	femme	Afrique de l'Ouest	15.1609	2	1	famille et entourage	hÈbergÈ famille et entourage	NationalitÈ	0	0	1	0	1	No	00'	2	>=30	2r	West Africa	Med	alloc	inact/chom	Pas	1	0	2	1
02505EF31	225	11	VHB	homme	Afrique Centrale	15.1609	3	2	famille et entourage	hÈbergÈ famille et entourage	TS court	0	0	0	0	0	Yes	00'	1	25-30	sup	Others	Fam-Etu	acti propre	actif	CMU	1	1	1	0
02505FG32	225	11	VHB	femme	Afrique de l'Ouest	45.4826	6	5	famille et entourage	hÈbergÈ famille et entourage	Pas de TS	0	0	0	0	0	No	00'	1	25-30	2r	West Africa	Tenter	acti part/fam	inact/chom	AME	1	0	1	0
02505FG32	225	11	VHB	femme	Afrique de l'Ouest	45.4826	6	5	famille et entourage	hÈbergÈ famille et entourage	Pas de TS	1	0	1	0	1	Yes	00'	2	25-30	2r	West Africa	Tenter	acti part/fam	inact/chom	AME	1	1	2	1
02505HI08	225	11	VHB	femme	Afrique de l'Ouest	15.1609	4	3	famille et entourage	hÈbergÈ famille et entourage	Pas de TS	0	0	1	0	0	No	00'	1	>=30	2r	West Africa	Fam-Etu	acti propre	actif	SS	1	0	1	0
02505HI08	225	11	VHB	femme	Afrique de l'Ouest	15.1609	4	3	famille et entourage	hÈbergÈ famille et entourage	Pas de TS	0	0	1	0	1	Yes	00'	2	>=30	2r	West Africa	Fam-Etu	acti propre	actif	SS	1	1	2	1
02505IJ09	225	11	VHB	homme	Afrique de l'Ouest	20.2145	3	2	logement personnel	logement personnel	TS court	0	0	1	0	0	Yes	00'	1	>=30	0-1r	West Africa	Tenter	acti propre	actif	CMU	1	1	1	0
02505IJ61	225	11	VHB	homme	Afrique de l'Ouest	20.2145	2	1	famille et entourage	hÈbergÈ famille et entourage	TS court	0	0	1	0	0	Yes	00'	1	<25	sup	West Africa	Med	acti propre	actif	SS	1	1	1	0
02505JK10	225	11	VHB	femme	Afrique de l'Ouest	30.3217	7	6	logement personnel	logement personnel	TS long	0	0	0	0	0	Yes	00'	1	25-30	2r	West Africa	Fam-Etu	acti part/fam	etudt	SS	1	1	1	0
02505OP67	225	11	VHB	homme	Afrique de l'Ouest	15.1609	14	13	famille et entourage	hÈbergÈ famille et entourage	TS court	0	0	0	0	0	No	00'	1	<25	0-1r	West Africa	Tenter	acti part/fam	inact/chom	CMU	1	0	1	0
02505OP67	225	11	VHB	homme	Afrique de l'Ouest	15.1609	14	13	famille et entourage	hÈbergÈ famille et entourage	Pas de TS	0	0	0	0	1	No	00'	2	<25	0-1r	West Africa	Tenter	acti part/fam	inact/chom	CMU	1	0	2	1
02505OP67	225	11	VHB	homme	Afrique de l'Ouest	15.1609	14	13	famille et entourage	hÈbergÈ famille et entourage	Pas de TS	0	0	0	0	2	No	00'	3-4	<25	0-1r	West Africa	Tenter	acti part/fam	inact/chom	CMU	1	0	3	2
02505OP67	225	11	VHB	homme	Afrique de l'Ouest	15.1609	14	13	famille et entourage	hÈbergÈ famille et entourage	Pas de TS	0	0	0	0	3	Yes	00'	3-4	<25	0-1r	West Africa	Tenter	acti propre	actif	CMU	1	1	4	3
02505QR43	225	11	VHB	homme	Afrique de l'Ouest	15.1609	12	11	instabilitÈ rÈsidentielle	instabilitÈ rÈsidentielle	TS court	0	0	0	0	0	Yes	00'	1	>=30	sup	West Africa	Tenter	acti part/fam	inact/chom	SS	1	1	1	0
02505ST19	225	11	VHB	homme	Afrique de l'Ouest	15.1609	2	1	instabilitÈ rÈsidentielle	instabilitÈ rÈsidentielle	Pas de TS	0	0	0	0	0	No	00'	1	<25	2r	West Africa	Menace	aucune	inact/chom	AME	1	0	1	0
02505ST19	225	11	VHB	homme	Afrique de l'Ouest	15.1609	2	1	instabilitÈ rÈsidentielle	instabilitÈ rÈsidentielle	Pas de TS	0	0	1	0	1	Yes	00'	2	<25	2r	West Africa	Menace	alloc	inact/chom	AME	1	1	2	1
02505TU20	225	11	VHB	homme	Afrique de l'Ouest	15.1609	3	2	instabilitÈ rÈsidentielle	instabilitÈ rÈsidentielle	Pas de TS	0	0	1	0	0	No	00'	1	>=30	0-1r	West Africa	Tenter	acti part/fam	inact/chom	CMU	1	0	1	0
02505TU20	225	11	VHB	homme	Afrique de l'Ouest	15.1609	3	2	instabilitÈ rÈsidentielle	instabilitÈ rÈsidentielle	TS court	0	0	1	0	1	Yes	00'	2	>=30	0-1r	West Africa	Tenter	acti part/fam	inact/chom	CMU	1	1	2	1
02505WX75	225	11	VHB	homme	Afrique de l'Ouest	15.1609	13	12	famille et entourage	hÈbergÈ famille et entourage	TS court	0	0	0	0	0	Yes	00'	1	<25	2r	West Africa	Fam-Etu	acti propre	actif	SS	1	1	1	0
02505YZ25	225	11	VHB	homme	Afrique de l'Ouest	15.1609	3	2	instabilitÈ rÈsidentielle	instabilitÈ rÈsidentielle	Pas de TS	0	0	0	0	0	No	00'	1	25-30	sup	West Africa	Menace	aucune	inact/chom	CMU	1	0	1	0
02505YZ25	225	11	VHB	homme	Afrique de l'Ouest	15.1609	3	2	instabilitÈ rÈsidentielle	instabilitÈ rÈsidentielle	Pas de TS	1	0	1	0	1	Yes	00'	2	25-30	sup	West Africa	Menace	alloc	inact/chom	CMU	1	1	2	1
02505ZA26	225	11	VHB	homme	Afrique de l'Ouest	15.1609	27	26	instabilitÈ rÈsidentielle	instabilitÈ rÈsidentielle	TS court	0	0	0	0	0	Yes	<00	1	25-30	2r	West Africa	Tenter	acti propre	actif	SS	1	1	1	0
02506AB01	225	11	VHB	homme	Afrique de l'Ouest	15.1609	25	24	famille et entourage	hÈbergÈ famille et entourage	NationalitÈ	0	0	0	0	0	Yes	<00	1	<25	0-1r	West Africa	Fam-Etu	acti propre	actif	SS	1	1	1	0
02506BC02	225	11	VHB	homme	Afrique de l'Ouest	22.7413	13	12	structure collective/foyer	foyer	TS court	0	0	0	0	0	Yes	00'	1	25-30	0-1r	West Africa	Tenter	acti propre	actif	SS	1	1	1	0
02506CD03	225	11	VHB	homme	Afrique Centrale	20.2145	17	16	instabilitÈ rÈsidentielle	instabilitÈ rÈsidentielle	Pas de TS	0	0	0	0	0	No	<00	1	25-30	2r	Others	Menace	acti propre	actif	CMU	1	0	1	0
02506CD03	225	11	VHB	homme	Afrique Centrale	20.2145	17	16	instabilitÈ rÈsidentielle	logement personnel	Pas de TS	0	0	0	0	1	No	<00	2	25-30	2r	Others	Menace	acti propre	actif	CMU	1	0	2	1
02506CD03	225	11	VHB	homme	Afrique Centrale	20.2145	17	16	instabilitÈ rÈsidentielle	logement personnel	Pas de TS	1	0	0	0	2	No	<00	3-4	25-30	2r	Others	Menace	acti propre	actif	CMU	1	0	3	2
02506CD03	225	11	VHB	homme	Afrique Centrale	20.2145	17	16	instabilitÈ rÈsidentielle	logement personnel	Pas de TS	0	0	0	0	3	No	<00	3-4	25-30	2r	Others	Menace	acti propre	actif	CMU	1	0	4	3
02506CD03	225	11	VHB	homme	Afrique Centrale	20.2145	17	16	instabilitÈ rÈsidentielle	logement personnel	Pas de TS	1	0	0	0	4	No	<00	>5	25-30	2r	Others	Menace	acti propre	actif	CMU	1	0	5	4
02506CD03	225	11	VHB	homme	Afrique Centrale	20.2145	17	16	instabilitÈ rÈsidentielle	logement personnel	Pas de TS	0	0	0	0	5	No	<00	>5	25-30	2r	Others	Menace	acti propre	actif	CMU	1	0	6	5
02506CD03	225	11	VHB	homme	Afrique Centrale	20.2145	17	16	instabilitÈ rÈsidentielle	logement personnel	Pas de TS	1	0	1	0	6	No	<00	>5	25-30	2r	Others	Menace	acti propre	actif	CMU	1	0	7	6
02506CD03	225	11	VHB	homme	Afrique Centrale	20.2145	17	16	instabilitÈ rÈsidentielle	logement personnel	Pas de TS	0	0	1	0	7	No	<00	>5	25-30	2r	Others	Menace	acti propre	actif	CMU	1	0	8	7
02506CD03	225	11	VHB	homme	Afrique Centrale	20.2145	17	16	instabilitÈ rÈsidentielle	logement personnel	Pas de TS	0	0	1	0	8	Yes	<00	>5	25-30	2r	Others	Menace	acti propre	actif	CMU	1	1	9	8
02506CD55	225	11	VHB	femme	Afrique de l'Ouest	22.7413	9	8	famille et entourage	hÈbergÈ famille et entourage	TS court	0	0	0	0	0	No	00'	1	>=30	2r	West Africa	Tenter	acti propre	actif	SS	1	0	1	0
02506CD55	225	11	VHB	femme	Afrique de l'Ouest	22.7413	9	8	famille et entourage	logement personnel	TS court	1	0	1	0	1	Yes	00'	2	>=30	2r	West Africa	Tenter	acti propre	actif	SS	1	1	2	1
02506DE04	225	11	VHB	homme	Afrique de l'Ouest	15.1609	3	2	famille et entourage	hÈbergÈ famille et entourage	TS court	0	0	0	0	0	Yes	00'	1	>=30	2r	West Africa	Fam-Etu	acti propre	inact/chom	CMU	1	1	1	0
02506GH07	225	11	VHB	homme	Afrique de l'Ouest	15.1609	33	32	logement personnel	logement personnel	Pas de TS	0	0	0	0	0	No	<00	1	<25	0-1r	West Africa	Tenter	acti propre	actif	SS	1	0	1	0
02506GH07	225	11	VHB	homme	Afrique de l'Ouest	15.1609	33	32	logement personnel	logement personnel	NationalitÈ	0	1	0	0	1	Yes	<00	2	<25	0-1r	West Africa	Tenter	acti propre	actif	SS	1	1	2	1
02506IJ09	225	11	VHB	homme	Afrique de l'Ouest	20.2145	25	24	structure collective/foyer	foyer	Pas de TS	0	0	0	0	0	No	<00	1	25-30	0-1r	West Africa	Tenter	acti propre	actif	SS	1	0	1	0
02506IJ09	225	11	VHB	homme	Afrique de l'Ouest	20.2145	25	24	structure collective/foyer	foyer	Pas de TS	0	0	0	0	1	No	<00	2	25-30	0-1r	West Africa	Tenter	acti propre	actif	SS	1	0	2	1
02506IJ09	225	11	VHB	homme	Afrique de l'Ouest	20.2145	25	24	structure collective/foyer	foyer	Pas de TS	0	0	0	0	2	No	<00	3-4	25-30	0-1r	West Africa	Tenter	acti propre	actif	SS	1	0	3	2
02506IJ09	225	11	VHB	homme	Afrique de l'Ouest	20.2145	25	24	structure collective/foyer	foyer	Pas de TS	0	1	0	0	3	No	<00	3-4	25-30	0-1r	West Africa	Tenter	acti propre	actif	SS	1	0	4	3
02506IJ09	225	11	VHB	homme	Afrique de l'Ouest	20.2145	25	24	structure collective/foyer	foyer	Pas de TS	0	0	0	0	4	No	<00	>5	25-30	0-1r	West Africa	Tenter	acti propre	actif	SS	1	0	5	4
02506IJ09	225	11	VHB	homme	Afrique de l'Ouest	20.2145	25	24	structure collective/foyer	foyer	Pas de TS	0	0	0	0	5	No	<00	>5	25-30	0-1r	West Africa	Tenter	acti propre	actif	SS	1	0	6	5
02506IJ09	225	11	VHB	homme	Afrique de l'Ouest	20.2145	25	24	structure collective/foyer	foyer	TS court	0	0	0	0	6	Yes	<00	>5	25-30	0-1r	West Africa	Tenter	acti propre	actif	SS	1	1	7	6
02506IJ61	225	11	VHB	homme	Afrique de l'Ouest	22.7413	6	5	structure collective/foyer	foyer	Pas de TS	0	0	0	0	0	No	00'	1	>=30	0-1r	West Africa	Menace	acti propre	actif	Pas	1	0	1	0
02506IJ61	225	11	VHB	homme	Afrique de l'Ouest	22.7413	6	5	structure collective/foyer	foyer	TS court	0	0	1	0	1	Yes	00'	2	>=30	0-1r	West Africa	Menace	acti propre	actif	Pas	1	1	2	1
02506KL37	225	11	VHB	homme	Afrique de l'Ouest	20.2145	19	18	logement personnel	logement personnel	Pas de TS	0	0	1	0	0	No	<00	1	25-30	2r	West Africa	Fam-Etu	acti propre	actif	SS	1	0	1	0
02506KL37	225	11	VHB	homme	Afrique de l'Ouest	20.2145	19	18	logement personnel	hÈbergÈ famille et entourage	Pas de TS	0	0	1	0	1	No	<00	2	25-30	2r	West Africa	Fam-Etu	acti propre	actif	SS	1	0	2	1
02506KL37	225	11	VHB	homme	Afrique de l'Ouest	20.2145	19	18	logement personnel	hÈbergÈ famille et entourage	Pas de TS	0	0	1	0	2	Yes	<00	3-4	25-30	2r	West Africa	Fam-Etu	acti propre	actif	SS	1	1	3	2
02506MN13	225	11	VHB	homme	Afrique de l'Ouest	15.1609	25	24	logement personnel	logement personnel	TS court	0	0	0	0	0	Yes	<00	1	25-30	0-1r	West Africa	Tenter	acti propre	actif	SS	1	1	1	0
02506OP15	225	11	VHB	femme	Afrique de l'Ouest	20.2145	14	13	logement personnel	logement personnel	TS court	0	0	0	0	0	Yes	00'	1	<25	2r	West Africa	Fam-Etu	acti propre	actif	SS	1	1	1	0
02506OP67	225	11	VHB	homme	Afrique de l'Est et Australe	45.4826	20	19	structure collective/foyer	foyer	NationalitÈ	0	0	0	0	0	Yes	<00	1	>=30	sup	Others	Tenter	acti propre	etudt	SS	1	1	1	0
02506QR43	225	11	VHB	homme	Afrique de l'Ouest	20.2145	14	13	famille et entourage	hÈbergÈ famille et entourage	Pas de TS	0	0	0	0	0	No	<00	1	25-30	0-1r	West Africa	Tenter	acti propre	inact/chom	SS	1	0	1	0
02506QR43	225	11	VHB	homme	Afrique de l'Ouest	20.2145	14	13	famille et entourage	hÈbergÈ famille et entourage	Pas de TS	0	0	0	0	1	No	<00	2	25-30	0-1r	West Africa	Tenter	acti propre	actif	SS	1	0	2	1
02506QR43	225	11	VHB	homme	Afrique de l'Ouest	20.2145	14	13	famille et entourage	hÈbergÈ famille et entourage	Pas de TS	0	0	0	0	2	No	<00	3-4	25-30	0-1r	West Africa	Tenter	acti propre	actif	SS	1	0	3	2
02506QR43	225	11	VHB	homme	Afrique de l'Ouest	20.2145	14	13	famille et entourage	hÈbergÈ famille et entourage	TS court	0	0	1	0	3	Yes	<00	3-4	25-30	0-1r	West Africa	Tenter	acti propre	actif	SS	1	1	4	3
02506ST19	225	11	VHB	homme	Afrique de l'Ouest	15.1609	13	12	famille et entourage	hÈbergÈ famille et entourage	Pas de TS	1	0	0	0	0	Yes	00'	1	25-30	0-1r	West Africa	Tenter	acti propre	actif	CMU	1	1	1	0
02506WX49	225	11	VHB	femme	Afrique de l'Ouest	30.3217	4	3	famille et entourage	hÈbergÈ famille et entourage	Pas de TS	0	0	0	0	0	Yes	00'	1	25-30	0-1r	West Africa	Tenter	acti part/fam	inact/chom	AME	1	1	1	0
02506YZ25	225	11	VHB	femme	Afrique Centrale	30.3217	14	13	instabilitÈ rÈsidentielle	instabilitÈ rÈsidentielle	TS court	0	0	1	0	0	Yes	<00	1	25-30	sup	Others	Menace	acti part/fam	actif	CMU	1	1	1	0
02601AB01	226	11	VHB	femme	Afrique Centrale	18.1389	5	4	famille et entourage	hÈbergÈ famille et entourage	TS court	0	1	1	0	0	No	00'	1	>=30	2r	Others	Fam-Etu	acti part/fam	inact/chom	CMU	1	0	1	0
02601AB01	226	11	VHB	femme	Afrique Centrale	18.1389	5	4	famille et entourage	hÈbergÈ famille et entourage	TS court	0	0	1	0	1	Yes	00'	2	>=30	2r	Others	Fam-Etu	acti part/fam	inact/chom	CMU	1	1	2	1
02601AB27	226	11	VHB	femme	Afrique de l'Ouest	18.1389	13	12	instabilitÈ rÈsidentielle	instabilitÈ rÈsidentielle	TS court	0	0	0	0	0	No	00'	1	25-30	2r	West Africa	Tenter	acti propre	actif	SS	1	0	1	0
02601AB27	226	11	VHB	femme	Afrique de l'Ouest	18.1389	13	12	instabilitÈ rÈsidentielle	hÈbergÈ famille et entourage	TS long	0	0	0	0	1	Yes	00'	2	25-30	2r	West Africa	Tenter	acti propre	actif	SS	1	1	2	1
02601AB53	226	11	VHB	femme	Afrique de l'Ouest	18.1389	6	5	logement personnel	logement personnel	TS long	0	0	1	0	0	Yes	00'	1	>=30	2r	West Africa	Fam-Etu	acti part/fam	inact/chom	SS	1	1	1	0
02601AB79	226	11	VHB	homme	Afrique de l'Ouest	18.1389	31	30	structure collective/foyer	foyer	Pas de TS	0	0	0	0	0	No	<00	1	<25	0-1r	West Africa	Tenter	acti propre	actif	SS	1	0	1	0
02601AB79	226	11	VHB	homme	Afrique de l'Ouest	18.1389	31	30	structure collective/foyer	foyer	Pas de TS	0	0	0	0	1	No	<00	2	<25	0-1r	West Africa	Tenter	acti propre	actif	SS	1	0	2	1
02601AB79	226	11	VHB	homme	Afrique de l'Ouest	18.1389	31	30	structure collective/foyer	foyer	Pas de TS	0	0	0	0	2	No	<00	3-4	<25	0-1r	West Africa	Tenter	acti propre	actif	SS	1	0	3	2
02601AB79	226	11	VHB	homme	Afrique de l'Ouest	18.1389	31	30	structure collective/foyer	foyer	Pas de TS	0	0	0	0	3	No	<00	3-4	<25	0-1r	West Africa	Tenter	acti propre	actif	SS	1	0	4	3
02601AB79	226	11	VHB	homme	Afrique de l'Ouest	18.1389	31	30	structure collective/foyer	foyer	Pas de TS	1	0	0	0	4	No	<00	>5	<25	0-1r	West Africa	Tenter	acti propre	actif	SS	1	0	5	4
02601AB79	226	11	VHB	homme	Afrique de l'Ouest	18.1389	31	30	structure collective/foyer	foyer	Pas de TS	0	0	0	0	5	No	<00	>5	<25	0-1r	West Africa	Tenter	acti propre	actif	SS	1	0	6	5
02601AB79	226	11	VHB	homme	Afrique de l'Ouest	18.1389	31	30	structure collective/foyer	foyer	Pas de TS	1	0	0	0	6	No	<00	>5	<25	0-1r	West Africa	Tenter	acti propre	actif	SS	1	0	7	6
02601AB79	226	11	VHB	homme	Afrique de l'Ouest	18.1389	31	30	structure collective/foyer	foyer	Pas de TS	0	0	0	0	7	No	<00	>5	<25	0-1r	West Africa	Tenter	acti propre	actif	SS	1	0	8	7
02601AB79	226	11	VHB	homme	Afrique de l'Ouest	18.1389	31	30	structure collective/foyer	foyer	Pas de TS	0	0	0	0	8	No	<00	>5	<25	0-1r	West Africa	Tenter	acti propre	actif	SS	1	0	9	8
02601AB79	226	11	VHB	homme	Afrique de l'Ouest	18.1389	31	30	structure collective/foyer	foyer	Pas de TS	0	0	0	0	9	No	<00	>5	<25	0-1r	West Africa	Tenter	acti propre	actif	SS	1	0	10	9
02601AB79	226	11	VHB	homme	Afrique de l'Ouest	18.1389	31	30	structure collective/foyer	foyer	Pas de TS	1	0	0	0	10	No	<00	>5	<25	0-1r	West Africa	Tenter	acti propre	actif	SS	1	0	11	10
02601AB79	226	11	VHB	homme	Afrique de l'Ouest	18.1389	31	30	structure collective/foyer	foyer	Pas de TS	0	0	0	0	11	No	<00	>5	<25	0-1r	West Africa	Tenter	acti propre	actif	SS	1	0	12	11
02601AB79	226	11	VHB	homme	Afrique de l'Ouest	18.1389	31	30	structure collective/foyer	foyer	Pas de TS	0	0	0	0	12	No	<00	>5	<25	0-1r	West Africa	Tenter	acti propre	actif	SS	1	0	13	12
02601AB79	226	11	VHB	homme	Afrique de l'Ouest	18.1389	31	30	structure collective/foyer	foyer	Pas de TS	0	0	0	0	13	No	<00	>5	<25	0-1r	West Africa	Tenter	acti propre	actif	SS	1	0	14	13
02601AB79	226	11	VHB	homme	Afrique de l'Ouest	18.1389	31	30	structure collective/foyer	foyer	Pas de TS	0	0	0	0	14	No	<00	>5	<25	0-1r	West Africa	Tenter	acti propre	actif	SS	1	0	15	14
02601AB79	226	11	VHB	homme	Afrique de l'Ouest	18.1389	31	30	structure collective/foyer	foyer	TS court	0	0	0	0	15	Yes	<00	>5	<25	0-1r	West Africa	Tenter	acti propre	actif	SS	1	1	16	15
02601BC28	226	11	VHB	homme	Afrique Centrale	18.1389	5	4	famille et entourage	hÈbergÈ famille et entourage	Pas de TS	0	0	0	0	0	Yes	00'	1	25-30	2r	Others	Tenter	acti part/fam	inact/chom	AME	1	1	1	0
02601CD55	226	11	VHB	femme	Afrique de l'Ouest	18.1389	5	4	structure collective/foyer	structure collective	Pas de TS	0	0	0	0	0	No	00'	1	25-30	0-1r	West Africa	Fam-Etu	aucune	inact/chom	Pas	1	0	1	0
02601CD55	226	11	VHB	femme	Afrique de l'Ouest	18.1389	5	4	structure collective/foyer	structure collective	Pas de TS	0	0	0	0	1	No	00'	2	25-30	0-1r	West Africa	Fam-Etu	aucune	inact/chom	Pas	1	0	2	1
02601CD55	226	11	VHB	femme	Afrique de l'Ouest	18.1389	5	4	structure collective/foyer	structure collective	Pas de TS	1	0	1	0	2	No	00'	3-4	25-30	0-1r	West Africa	Fam-Etu	aucune	inact/chom	Pas	1	0	3	2
02601CD55	226	11	VHB	femme	Afrique de l'Ouest	18.1389	5	4	structure collective/foyer	structure collective	Pas de TS	1	0	1	0	3	No	00'	3-4	25-30	0-1r	West Africa	Fam-Etu	aucune	inact/chom	Pas	1	0	4	3
[truncated: 2,584 more rows]
